# Supplementary material for: 9-(Pent-4-en­yl)anthracene
Source: Acta Crystallogr Sect E Struct Rep Online. 2011 Aug 6;67(Pt 9):o2251. doi: 10.1107/S1600536811030571 (PMC3200868; doi:10.1107/S1600536811030571)
Supplement: Supplementary file 1 [file e-67-o2251-sup1.cif]

##############################################################################
#                                                                            #
# This CIF contains the data in a paper accepted for publication in          #
# Acta Crystallographica Section E. It conforms to the requirements of       #
# Notes for Authors for Acta Crystallographica Section E, and has been       #
# peer reviewed under the auspices of the IUCr Commission on Journals.       #
#                                                                            #
# Full details of the Crystallographic Information File format               #
# are given in the paper "The Crystallographic Information File (CIF):       #
# a New Standard Archive File for Crystallography" by S. R. Hall, F. H.      #
# Allen and I. D. Brown [Acta Cryst. (1991), A47, 655-685].                  #
#                                                                            #
# The current version of the core CIF dictionary is obtainable from          #
# ftp://ftp.iucr.org/pub/cif_core.dic.                                       #
#                                                                            #
# Software is freely available for graphical display of the structure(s)     #
# in this CIF. For information consult the CIF software page                 #
# http://www.iucr.org/resources/cif/software.                                #
#                                                                            #
# This file may be used for bona fide research purposes within the           #
# scientific community so long as proper attribution is given to the journal # 
# article from which it was obtained.                                        #
#                                                                            #
##############################################################################
data_I
_audit_creation_method     SHELXL-97
_chemical_name_systematic
;
9-(Pent-4-enyl)anthracene
;
_chemical_name_common     '9-(pent-4-enyl)anthracene'
_chemical_formula_moiety     'C19 H18'
_chemical_formula_sum     'C19 H18'
_chemical_formula_iupac     'C19 H18'
_chemical_formula_weight     246.33
_chemical_melting_point     ?
_symmetry_cell_setting     monoclinic
_symmetry_space_group_name_H-M     'P 21/c'
_symmetry_space_group_name_Hall     '-P 2ybc'
loop_
    _symmetry_equiv_pos_as_xyz
    'x, y, z'
    '-x, y+1/2, -z+1/2'
    '-x, -y, -z'
    'x, -y-1/2, z-1/2'
_cell_length_a     11.1555(2)
_cell_length_b     7.26780(10)
_cell_length_c     19.7129(3)
_cell_angle_alpha     90.00
_cell_angle_beta     119.0960(10)
_cell_angle_gamma     90.00
_cell_volume     1396.55(4)
_cell_formula_units_Z     4
_cell_measurement_reflns_used     5794
_cell_measurement_theta_min     2.36
_cell_measurement_theta_max     33.03
_cell_measurement_temperature     100.0(10)
_exptl_crystal_description     'block'
_exptl_crystal_colour     'colourless'
_exptl_crystal_size_max     0.73
_exptl_crystal_size_mid     0.38
_exptl_crystal_size_min     0.26
_exptl_crystal_density_diffrn     1.172
_exptl_crystal_density_meas     ?
_exptl_crystal_density_method     'not measured'
_exptl_crystal_F_000     528
_exptl_absorpt_coefficient_mu     0.066
_exptl_absorpt_correction_type     multi-scan
_exptl_absorpt_process_details     '(<i>SADABS</i>; Bruker, 2009)'
_exptl_absorpt_correction_T_min     0.9532
_exptl_absorpt_correction_T_max     0.9829
_exptl_special_details
;
The crystal was placed in the cold stream of an Oxford Cryosystems Cobra
open-flow nitrogen cryostat (Cosier & Glazer, 1986) operating at 100.0 (1) K.
;
_diffrn_ambient_temperature     100.0(10)
_diffrn_radiation_type     MoK\a
_diffrn_radiation_wavelength     0.71073
_diffrn_radiation_source     'fine-focus sealed tube'
_diffrn_radiation_monochromator     graphite
_diffrn_measurement_device_type
;
Bruker SMART APEXII CCD area-detector
;
_diffrn_measurement_method     '\f and \w'
_diffrn_detector_area_resol_mean     ?
_diffrn_reflns_number     20185
_diffrn_reflns_av_R_equivalents     0.0276
_diffrn_reflns_av_sigmaI/netI     0.0287
_diffrn_reflns_theta_min     2.09
_diffrn_reflns_theta_max     33.12
_diffrn_reflns_theta_full     33.12
_diffrn_measured_fraction_theta_max     0.991
_diffrn_measured_fraction_theta_full     0.991
_diffrn_reflns_limit_h_min     -17
_diffrn_reflns_limit_h_max     16
_diffrn_reflns_limit_k_min     -9
_diffrn_reflns_limit_k_max     11
_diffrn_reflns_limit_l_min     -30
_diffrn_reflns_limit_l_max     30
_diffrn_standards_number     0
_diffrn_standards_interval_count     .
_diffrn_standards_interval_time     .
_diffrn_standards_decay_%     ?
_refine_special_details
;
Refinement of <i>F</i>^2^ against ALL reflections. The weighted <i>R</i>-factor
<i>wR</i> and goodness of fit <i>S</i> are based on <i>F</i>^2^, conventional
<i>R</i>-factors <i>R</i> are based on <i>F</i>, with <i>F</i> set to zero for
negative <i>F</i>^2^. The threshold expression of <i>F</i>^2^ >
\s(<i>F</i>^2^) is used only for calculating <i>R</i>-factors(gt) <i>etc</i>.
and is not relevant to the choice of reflections for refinement.
<i>R</i>-factors based on <i>F</i>^2^ are statistically about twice as large
as those based on <i>F</i>, and <i>R</i>- factors based on ALL data will be
even larger.
;
_reflns_number_total     5271
_reflns_number_gt     3948
_reflns_threshold_expression     I>2\s(I)
_refine_ls_structure_factor_coef     Fsqd
_refine_ls_matrix_type     full
_refine_ls_R_factor_all     0.0677
_refine_ls_R_factor_gt     0.0494
_refine_ls_wR_factor_gt     0.1356
_refine_ls_wR_factor_ref     0.1507
_refine_ls_goodness_of_fit_ref     1.052
_refine_ls_restrained_S_all     1.052
_refine_ls_number_reflns     5271
_refine_ls_number_parameters     172
_refine_ls_number_restraints     0
_refine_ls_hydrogen_treatment     constr
_refine_ls_weighting_scheme     calc
_refine_ls_weighting_details
         'calc w=1/[\s^2^(Fo^2^)+(0.0816P)^2^+0.1778P] where P=(Fo^2^+2Fc^2^)/3'
_atom_sites_solution_hydrogens     geom
_atom_sites_solution_primary     direct
_atom_sites_solution_secondary     difmap
_refine_ls_shift/su_max     0.001
_refine_ls_shift/su_mean     0.000
_refine_diff_density_max     0.468
_refine_diff_density_min     -0.234
_refine_ls_extinction_method     none
_refine_ls_extinction_coef     ?
loop_
    _atom_type_symbol
    _atom_type_description
    _atom_type_scat_dispersion_real
    _atom_type_scat_dispersion_imag
    _atom_type_scat_source
    'C' 'C' 0.0033 0.0016
                         'International Tables Vol C Tables 4.2.6.8 and 6.1.1.4'
    'H' 'H' 0.0000 0.0000
                         'International Tables Vol C Tables 4.2.6.8 and 6.1.1.4'
_computing_data_collection     'APEX2 (Bruker, 2009)'
_computing_cell_refinement     'SAINT (Bruker, 2009)'
_computing_data_reduction     'SAINT (Bruker, 2009)'
_computing_structure_solution     'SHELXTL (Sheldrick, 2008)'
_computing_structure_refinement     'SHELXTL (Sheldrick, 2008)'
_computing_molecular_graphics     'SHELXTL (Sheldrick, 2008)'
_computing_publication_material
;
SHELXTL (Sheldrick, 2008) and PLATON (Spek, 2009)
;
loop_
    _atom_site_type_symbol
    _atom_site_label
    _atom_site_fract_x
    _atom_site_fract_y
    _atom_site_fract_z
    _atom_site_U_iso_or_equiv
    _atom_site_adp_type
    _atom_site_calc_flag
    _atom_site_refinement_flags
    _atom_site_occupancy
    _atom_site_symmetry_multiplicity
    _atom_site_disorder_assembly
    _atom_site_disorder_group
    C C1 0.12149(8) 0.51562(11) 0.87949(5) 0.01455(16) Uani d . 1 1 . .
    C C2 0.03754(9) 0.45215(12) 0.91135(5) 0.01904(17) Uani d . 1 1 . .
    H H2A 0.0693 0.3540 0.9478 0.023 Uiso calc R 1 1 . .
    C C3 -0.08723(9) 0.53006(14) 0.89033(5) 0.02260(19) Uani d . 1 1 . .
    H H3A -0.1405 0.4860 0.9126 0.027 Uiso calc R 1 1 . .
    C C4 -0.13826(9) 0.67610(14) 0.83556(6) 0.02333(19) Uani d . 1 1 . .
    H H4A -0.2250 0.7294 0.8216 0.028 Uiso calc R 1 1 . .
    C C5 -0.06301(9) 0.73990(12) 0.80296(5) 0.01996(18) Uani d . 1 1 . .
    H H5A -0.0981 0.8372 0.7662 0.024 Uiso calc R 1 1 . .
    C C6 0.06813(8) 0.66222(11) 0.82341(5) 0.01545(16) Uani d . 1 1 . .
    C C7 0.14534(8) 0.72875(11) 0.79022(5) 0.01635(16) Uani d . 1 1 . .
    H H7A 0.1101 0.8263 0.7536 0.020 Uiso calc R 1 1 . .
    C C8 0.27345(8) 0.65400(11) 0.81012(5) 0.01535(16) Uani d . 1 1 . .
    C C9 0.35206(9) 0.72202(13) 0.77582(5) 0.02136(18) Uani d . 1 1 . .
    H H9A 0.3178 0.8221 0.7404 0.026 Uiso calc R 1 1 . .
    C C10 0.47518(9) 0.64570(14) 0.79301(6) 0.0248(2) Uani d . 1 1 . .
    H H10A 0.5258 0.6919 0.7695 0.030 Uiso calc R 1 1 . .
    C C11 0.52754(9) 0.49685(14) 0.84623(6) 0.02274(19) Uani d . 1 1 . .
    H H11A 0.6129 0.4430 0.8575 0.027 Uiso calc R 1 1 . .
    C C12 0.45707(8) 0.43008(12) 0.88137(5) 0.01865(17) Uani d . 1 1 . .
    H H12A 0.4948 0.3312 0.9172 0.022 Uiso calc R 1 1 . .
    C C13 0.32723(8) 0.50604(11) 0.86544(5) 0.01458(15) Uani d . 1 1 . .
    C C14 0.25201(8) 0.43960(11) 0.90096(5) 0.01431(15) Uani d . 1 1 . .
    C C15 0.30778(9) 0.28354(11) 0.95877(5) 0.01744(17) Uani d . 1 1 . .
    H H15A 0.2711 0.2941 0.9953 0.021 Uiso calc R 1 1 . .
    H H15B 0.4089 0.2943 0.9891 0.021 Uiso calc R 1 1 . .
    C C16 0.27031(9) 0.09379(11) 0.91969(5) 0.01856(17) Uani d . 1 1 . .
    H H16A 0.3180 0.0757 0.8890 0.022 Uiso calc R 1 1 . .
    H H16B 0.1703 0.0887 0.8836 0.022 Uiso calc R 1 1 . .
    C C17 0.31046(9) -0.06170(12) 0.97964(5) 0.01997(18) Uani d . 1 1 . .
    H H17A 0.3154 -0.1789 0.9555 0.024 Uiso calc R 1 1 . .
    H H17B 0.4028 -0.0361 1.0238 0.024 Uiso calc R 1 1 . .
    C C18 0.21099(11) -0.08229(13) 1.00944(6) 0.0254(2) Uani d . 1 1 . .
    H H18A 0.1204 -0.1198 0.9734 0.031 Uiso calc R 1 1 . .
    C C19 0.23850(14) -0.05277(16) 1.08162(7) 0.0363(3) Uani d . 1 1 . .
    H H19A 0.3279 -0.0151 1.1195 0.044 Uiso calc R 1 1 . .
    H H19C 0.1689 -0.0692 1.0957 0.044 Uiso calc R 1 1 . .
loop_
    _atom_site_aniso_label
    _atom_site_aniso_U_11
    _atom_site_aniso_U_22
    _atom_site_aniso_U_33
    _atom_site_aniso_U_12
    _atom_site_aniso_U_13
    _atom_site_aniso_U_23
    C1 0.0157(3) 0.0131(3) 0.0142(3) -0.0012(2) 0.0068(3) -0.0018(3)
    C2 0.0204(4) 0.0205(4) 0.0175(4) -0.0032(3) 0.0101(3) -0.0017(3)
    C3 0.0200(4) 0.0287(4) 0.0226(4) -0.0048(3) 0.0131(3) -0.0049(4)
    C4 0.0156(4) 0.0283(4) 0.0260(4) 0.0005(3) 0.0100(3) -0.0056(4)
    C5 0.0165(3) 0.0199(4) 0.0207(4) 0.0034(3) 0.0069(3) -0.0005(3)
    C6 0.0146(3) 0.0147(3) 0.0157(3) 0.0005(3) 0.0063(3) -0.0014(3)
    C7 0.0170(3) 0.0144(3) 0.0164(4) 0.0015(3) 0.0071(3) 0.0018(3)
    C8 0.0159(3) 0.0150(3) 0.0151(3) -0.0003(3) 0.0075(3) 0.0001(3)
    C9 0.0208(4) 0.0235(4) 0.0215(4) -0.0012(3) 0.0116(3) 0.0027(3)
    C10 0.0209(4) 0.0321(5) 0.0253(4) -0.0029(3) 0.0144(4) 0.0003(4)
    C11 0.0165(4) 0.0276(4) 0.0245(4) 0.0010(3) 0.0103(3) -0.0046(4)
    C12 0.0162(3) 0.0173(4) 0.0203(4) 0.0020(3) 0.0071(3) -0.0017(3)
    C13 0.0141(3) 0.0132(3) 0.0152(3) 0.0003(2) 0.0061(3) -0.0022(3)
    C14 0.0159(3) 0.0115(3) 0.0139(3) 0.0000(2) 0.0060(3) -0.0008(3)
    C15 0.0201(4) 0.0139(3) 0.0155(3) 0.0004(3) 0.0065(3) 0.0009(3)
    C16 0.0220(4) 0.0140(3) 0.0171(4) 0.0002(3) 0.0074(3) 0.0004(3)
    C17 0.0230(4) 0.0135(3) 0.0200(4) 0.0013(3) 0.0078(3) 0.0019(3)
    C18 0.0320(5) 0.0180(4) 0.0272(5) -0.0009(3) 0.0151(4) 0.0021(3)
    C19 0.0531(7) 0.0295(5) 0.0336(6) 0.0003(5) 0.0267(5) 0.0015(5)
_geom_special_details
;
All e.s.d.'s (except the e.s.d. in the dihedral angle between two l.s. planes)
are estimated using the full covariance matrix. The cell e.s.d.'s are taken
into account individually in the estimation of e.s.d.'s in distances, angles
and torsion angles; correlations between e.s.d.'s in cell parameters are only
used when they are defined by crystal symmetry. An approximate (isotropic)
treatment of cell e.s.d.'s is used for estimating e.s.d.'s involving l.s.
planes.
;
loop_
    _geom_bond_atom_site_label_1
    _geom_bond_atom_site_label_2
    _geom_bond_site_symmetry_2
    _geom_bond_distance
    _geom_bond_publ_flag
    C1 C14 . 1.4159(11) ?
    C1 C2 . 1.4340(11) ?
    C1 C6 . 1.4393(11) ?
    C2 C3 . 1.3670(12) ?
    C2 H2A . 0.9500 ?
    C3 C4 . 1.4208(14) ?
    C3 H3A . 0.9500 ?
    C4 C5 . 1.3628(13) ?
    C4 H4A . 0.9500 ?
    C5 C6 . 1.4311(11) ?
    C5 H5A . 0.9500 ?
    C6 C7 . 1.3971(12) ?
    C7 C8 . 1.3950(11) ?
    C7 H7A . 0.9500 ?
    C8 C9 . 1.4309(12) ?
    C8 C13 . 1.4385(11) ?
    C9 C10 . 1.3625(13) ?
    C9 H9A . 0.9500 ?
    C10 C11 . 1.4199(14) ?
    C10 H10A . 0.9500 ?
    C11 C12 . 1.3650(13) ?
    C11 H11A . 0.9500 ?
    C12 C13 . 1.4349(11) ?
    C12 H12A . 0.9500 ?
    C13 C14 . 1.4139(11) ?
    C14 C15 . 1.5108(11) ?
    C15 C16 . 1.5352(11) ?
    C15 H15A . 0.9900 ?
    C15 H15B . 0.9900 ?
    C16 C17 . 1.5361(12) ?
    C16 H16A . 0.9900 ?
    C16 H16B . 0.9900 ?
    C17 C18 . 1.4941(14) ?
    C17 H17A . 0.9900 ?
    C17 H17B . 0.9900 ?
    C18 C19 . 1.3193(15) ?
    C18 H18A . 0.9500 ?
    C19 H19A . 0.9500 ?
    C19 H19C . 0.9500 ?
loop_
    _geom_angle_atom_site_label_1
    _geom_angle_atom_site_label_2
    _geom_angle_atom_site_label_3
    _geom_angle_site_symmetry_1
    _geom_angle_site_symmetry_3
    _geom_angle
    _geom_angle_publ_flag
    C14 C1 C2 . . 122.63(7) ?
    C14 C1 C6 . . 119.97(7) ?
    C2 C1 C6 . . 117.40(7) ?
    C3 C2 C1 . . 121.30(8) ?
    C3 C2 H2A . . 119.3 ?
    C1 C2 H2A . . 119.3 ?
    C2 C3 C4 . . 120.83(8) ?
    C2 C3 H3A . . 119.6 ?
    C4 C3 H3A . . 119.6 ?
    C5 C4 C3 . . 120.09(8) ?
    C5 C4 H4A . . 120.0 ?
    C3 C4 H4A . . 120.0 ?
    C4 C5 C6 . . 120.84(8) ?
    C4 C5 H5A . . 119.6 ?
    C6 C5 H5A . . 119.6 ?
    C7 C6 C5 . . 120.67(8) ?
    C7 C6 C1 . . 119.80(7) ?
    C5 C6 C1 . . 119.52(8) ?
    C8 C7 C6 . . 120.93(7) ?
    C8 C7 H7A . . 119.5 ?
    C6 C7 H7A . . 119.5 ?
    C7 C8 C9 . . 120.79(8) ?
    C7 C8 C13 . . 119.79(7) ?
    C9 C8 C13 . . 119.41(7) ?
    C10 C9 C8 . . 121.14(8) ?
    C10 C9 H9A . . 119.4 ?
    C8 C9 H9A . . 119.4 ?
    C9 C10 C11 . . 119.78(8) ?
    C9 C10 H10A . . 120.1 ?
    C11 C10 H10A . . 120.1 ?
    C12 C11 C10 . . 120.96(8) ?
    C12 C11 H11A . . 119.5 ?
    C10 C11 H11A . . 119.5 ?
    C11 C12 C13 . . 121.42(8) ?
    C11 C12 H12A . . 119.3 ?
    C13 C12 H12A . . 119.3 ?
    C14 C13 C12 . . 122.63(7) ?
    C14 C13 C8 . . 120.10(7) ?
    C12 C13 C8 . . 117.26(7) ?
    C13 C14 C1 . . 119.36(7) ?
    C13 C14 C15 . . 120.27(7) ?
    C1 C14 C15 . . 120.32(7) ?
    C14 C15 C16 . . 112.59(7) ?
    C14 C15 H15A . . 109.1 ?
    C16 C15 H15A . . 109.1 ?
    C14 C15 H15B . . 109.1 ?
    C16 C15 H15B . . 109.1 ?
    H15A C15 H15B . . 107.8 ?
    C15 C16 C17 . . 111.62(7) ?
    C15 C16 H16A . . 109.3 ?
    C17 C16 H16A . . 109.3 ?
    C15 C16 H16B . . 109.3 ?
    C17 C16 H16B . . 109.3 ?
    H16A C16 H16B . . 108.0 ?
    C18 C17 C16 . . 112.44(7) ?
    C18 C17 H17A . . 109.1 ?
    C16 C17 H17A . . 109.1 ?
    C18 C17 H17B . . 109.1 ?
    C16 C17 H17B . . 109.1 ?
    H17A C17 H17B . . 107.8 ?
    C19 C18 C17 . . 125.45(10) ?
    C19 C18 H18A . . 117.3 ?
    C17 C18 H18A . . 117.3 ?
    C18 C19 H19A . . 120.0 ?
    C18 C19 H19C . . 120.0 ?
    H19A C19 H19C . . 120.0 ?
loop_
    _geom_torsion_atom_site_label_1
    _geom_torsion_atom_site_label_2
    _geom_torsion_atom_site_label_3
    _geom_torsion_atom_site_label_4
    _geom_torsion_site_symmetry_1
    _geom_torsion_site_symmetry_2
    _geom_torsion_site_symmetry_3
    _geom_torsion_site_symmetry_4
    _geom_torsion
    _geom_torsion_publ_flag
    C14 C1 C2 C3 . . . . 179.04(8) ?
    C6 C1 C2 C3 . . . . -1.14(12) ?
    C1 C2 C3 C4 . . . . 0.48(14) ?
    C2 C3 C4 C5 . . . . 0.28(14) ?
    C3 C4 C5 C6 . . . . -0.31(14) ?
    C4 C5 C6 C7 . . . . -179.61(8) ?
    C4 C5 C6 C1 . . . . -0.39(13) ?
    C14 C1 C6 C7 . . . . 0.14(12) ?
    C2 C1 C6 C7 . . . . -179.68(7) ?
    C14 C1 C6 C5 . . . . -179.09(7) ?
    C2 C1 C6 C5 . . . . 1.09(12) ?
    C5 C6 C7 C8 . . . . 179.78(8) ?
    C1 C6 C7 C8 . . . . 0.56(12) ?
    C6 C7 C8 C9 . . . . 179.78(8) ?
    C6 C7 C8 C13 . . . . 0.13(12) ?
    C7 C8 C9 C10 . . . . -177.80(8) ?
    C13 C8 C9 C10 . . . . 1.85(13) ?
    C8 C9 C10 C11 . . . . -0.43(14) ?
    C9 C10 C11 C12 . . . . -0.83(15) ?
    C10 C11 C12 C13 . . . . 0.63(14) ?
    C11 C12 C13 C14 . . . . 179.98(8) ?
    C11 C12 C13 C8 . . . . 0.79(12) ?
    C7 C8 C13 C14 . . . . -1.54(12) ?
    C9 C8 C13 C14 . . . . 178.80(8) ?
    C7 C8 C13 C12 . . . . 177.67(7) ?
    C9 C8 C13 C12 . . . . -1.98(11) ?
    C12 C13 C14 C1 . . . . -176.95(7) ?
    C8 C13 C14 C1 . . . . 2.22(12) ?
    C12 C13 C14 C15 . . . . 0.50(12) ?
    C8 C13 C14 C15 . . . . 179.67(7) ?
    C2 C1 C14 C13 . . . . 178.29(7) ?
    C6 C1 C14 C13 . . . . -1.52(12) ?
    C2 C1 C14 C15 . . . . 0.84(12) ?
    C6 C1 C14 C15 . . . . -178.97(7) ?
    C13 C14 C15 C16 . . . . -86.19(9) ?
    C1 C14 C15 C16 . . . . 91.23(9) ?
    C14 C15 C16 C17 . . . . -172.08(7) ?
    C15 C16 C17 C18 . . . . 78.26(9) ?
    C16 C17 C18 C19 . . . . -114.87(11) ?
loop_
    _geom_hbond_atom_site_label_D
    _geom_hbond_atom_site_label_H
    _geom_hbond_atom_site_label_A
    _geom_hbond_site_symmetry_A
    _geom_hbond_distance_DH
    _geom_hbond_distance_HA
    _geom_hbond_distance_DA
    _geom_hbond_angle_DHA
    _geom_hbond_publ_flag
    C5 H5A Cg2 2_556 0.95 2.63 3.5729(9) 175 yes
    C7 H7A Cg1 2_556 0.95 2.74 3.6851(9) 177 yes
    C17 H17A Cg2 1_545 0.99 2.58 3.4643(9) 149 yes
    C18 H18A Cg1 1_545 0.95 2.90 3.6553(11) 138 yes
data_global
_journal_date_recd_electronic     2011-07-19
_journal_date_accepted     2011-07-29
_journal_name_full     'Acta Crystallographica, Section E'
_journal_year     2011
_journal_volume     67
_journal_issue      9
_journal_page_first     o2251
_journal_page_last     o2251
_journal_paper_category     QO
_journal_coeditor_code     NG5202
_publ_contact_author_name     'Ibrahim Abdul Razak'
_publ_contact_author_address
;
X-ray Crystallography Unit
School of Physics
Universiti Sains Malaysia
11800 USM, Penang
Malaysia
;
_publ_contact_author_email     'arazaki@usm.my'
_publ_contact_author_fax     '6046579150'
_publ_contact_author_phone     '6046533438'
_publ_section_title
;
9-(Pent-4-enyl)anthracene
;
loop_
    _publ_author_name
    _publ_author_footnote
    _publ_author_address
    'Arumugam, Natarajan'
;
Additional correspondence author, e-mail: anatarajan@ksu.edu.sa.
;
;
Department of Chemistry,
College of Sciences,
King Saud University,
PO Box 2455, Riyadh 11451,
Saudi Arabia
;
    'Almansour, Abdulrahman I.' .
;
Department of Chemistry,
College of Sciences,
King Saud University,
PO Box 2455, Riyadh 11451,
Saudi Arabia
;
    'Karama, Usama' .
;
Department of Chemistry,
College of Sciences,
King Saud University,
PO Box 2455, Riyadh 11451,
Saudi Arabia
;
    'Rosli, Mohd Mustaqim' .
;
X-ray Crystallography Unit
School of Physics
Universiti Sains Malaysia
11800 USM, Penang
Malaysia
;
    'Razak, Ibrahim Abdul'
;
Thomson Reuters ResearcherID: A-5599-2009.
;
;
X-ray Crystallography Unit
School of Physics
Universiti Sains Malaysia
11800 USM, Penang
Malaysia
;
