# Supplementary material for: 9-(Pent-4-en­yl)anthracene
Source: Acta Crystallogr Sect E Struct Rep Online. 2011 Aug 6;67(Pt 9):o2251. doi: 10.1107/S1600536811030571 (PMC3200868; doi:10.1107/S1600536811030571)
Supplement: Supplementary file 2 [file e-67-o2251-Isup2.hkl]

# 
# h,k,l, Fc-squared, Fo-squared, sigma(Fo-squared) and status flag 
# 
data_I
_shelx_title ' nac1_0m in P21/c (100K)' 
_shelx_refln_list_code          4 
_shelx_F_calc_maximum      148.19 
_exptl_crystal_F_000       528.00 
_reflns_d_resolution_high  0.6503 
 
loop_ 
 _symmetry_equiv_pos_as_xyz 
 'x, y, z' 
 '-x, y+1/2, -z+1/2' 
 '-x, -y, -z' 
 'x, -y-1/2, z-1/2' 
 
_cell_length_a    11.1555 
_cell_length_b     7.2678 
_cell_length_c    19.7129 
_cell_angle_alpha  90.000 
_cell_angle_beta  119.096 
_cell_angle_gamma  90.000 
 
_shelx_F_squared_multiplier     1.000 
 
loop_ 
 _refln_index_h 
 _refln_index_k 
 _refln_index_l 
 _refln_F_squared_calc 
 _refln_F_squared_meas 
 _refln_F_squared_sigma 
 _refln_observed_status 
   1   0   0      278.60      292.59      3.08 o 
   2   0   0     2053.47     2014.86     15.16 o 
   3   0   0        0.55        0.43      0.29 o 
   4   0   0      373.34      419.05      3.51 o 
   5   0   0     6429.40     7184.60     42.84 o 
   6   0   0        9.91       18.56      0.93 o 
   7   0   0        4.62        2.11      0.54 o 
   8   0   0        9.39        7.85      0.99 o 
   9   0   0        0.20        0.36      1.20 o 
  10   0   0      379.24      300.80      6.62 o 
  11   0   0       41.92       39.61      3.71 o 
  12   0   0       36.72       41.41      4.00 o 
  13   0   0       52.05       48.77      4.48 o 
  14   0   0        1.10       -0.82      2.79 o 
   1   1   0      284.41      291.44      2.28 o 
   2   1   0      153.46      152.01      1.81 o 
   3   1   0       20.24       18.61      0.65 o 
   4   1   0      114.81      120.28      1.31 o 
   5   1   0      371.69      408.52      3.02 o 
   6   1   0       22.09       23.48      0.93 o 
   7   1   0        0.37       -0.06      0.38 o 
   8   1   0       97.89      100.00      1.93 o 
   9   1   0       39.65       35.34      1.67 o 
  10   1   0       23.73       18.48      1.62 o 
  11   1   0        0.17       -0.35      0.81 o 
  12   1   0        5.68        3.85      1.63 o 
  13   1   0        0.00        0.98      1.54 o 
  14   1   0       11.35       19.08      5.64 o 
   0   2   0     2457.29     2656.08     25.92 o 
   1   2   0      247.78      255.40      3.36 o 
   2   2   0       38.59       36.78      0.77 o 
   3   2   0       83.72       87.98      1.21 o 
   4   2   0      907.80      960.55     14.40 o 
   5   2   0       11.94       15.12      0.93 o 
   6   2   0       83.36       80.56      1.40 o 
   7   2   0        8.37       10.61      0.82 o 
   8   2   0       18.92       20.23      1.34 o 
   9   2   0      356.96      320.86      4.13 o 
  10   2   0       38.19       44.88      2.41 o 
  11   2   0        6.22        6.02      1.49 o 
  12   2   0        0.05        0.88      1.36 o 
  13   2   0       11.97       12.31      5.00 o 
  14   2   0      382.76      422.96     12.43 o 
   1   3   0      110.27      107.82      1.52 o 
   2   3   0        0.63        0.37      0.35 o 
   3   3   0      190.30      185.56      2.07 o 
   4   3   0       37.37       60.54      3.34 o 
   5   3   0        2.46        2.04      0.42 o 
   6   3   0       35.02       35.01      1.39 o 
   7   3   0       40.59       38.72      1.60 o 
   8   3   0       42.94       43.61      1.83 o 
   9   3   0      554.04      590.09      8.44 o 
  10   3   0       53.14       50.50      2.59 o 
  11   3   0      105.44      101.25      3.68 o 
  12   3   0      222.43      225.98      7.04 o 
  13   3   0       12.24       11.14      2.41 o 
  14   3   0        0.75       -1.85      1.85 o 
   0   4   0     1247.40     1393.77     15.42 o 
   1   4   0       80.42       85.63      1.47 o 
   2   4   0       50.50       58.27      1.23 o 
   3   4   0      130.82      143.05      2.34 o 
   4   4   0      726.98      707.69      6.04 o 
   5   4   0      126.74      110.68      2.38 o 
   6   4   0      206.26      207.15      4.30 o 
   7   4   0       30.35       32.00      1.90 o 
   8   4   0       17.96       21.53      1.96 o 
   9   4   0      126.82      126.33      5.40 o 
  10   4   0       17.85       14.27      2.15 o 
  11   4   0      128.06      132.34      4.35 o 
  12   4   0        3.71        1.54      1.39 o 
  13   4   0       14.54       15.21      2.71 o 
   1   5   0        0.14        0.88      0.31 o 
   2   5   0        2.96        2.31      0.51 o 
   3   5   0      135.61      155.16      2.28 o 
   4   5   0      386.17      369.33      4.21 o 
   5   5   0     2005.99     1979.54     15.94 o 
   6   5   0        1.19        1.71      0.68 o 
   7   5   0       22.24       23.12      2.02 o 
   8   5   0        0.23        1.72      0.85 o 
   9   5   0        0.22        0.59      0.90 o 
  10   5   0      437.30      474.60     10.07 o 
  11   5   0       13.91        8.79      4.13 o 
  12   5   0        5.70        3.90      1.60 o 
  13   5   0       11.29        5.50      2.47 o 
   0   6   0        6.64        3.25      1.16 o 
   1   6   0        1.66        0.78      0.49 o 
   2   6   0      352.20      342.56      4.68 o 
   3   6   0       32.85       27.67      1.59 o 
   4   6   0      170.40      168.68      3.13 o 
   5   6   0      270.74      247.41      4.11 o 
   6   6   0       29.28       29.58      1.85 o 
   7   6   0        0.09        0.67      0.71 o 
   8   6   0       21.39       25.16      2.01 o 
   9   6   0        2.21       -1.45      1.75 o 
  10   6   0       22.36       27.30      3.88 o 
  11   6   0        1.50       -1.21      1.21 o 
  12   6   0        3.70        1.85      1.49 o 
   1   7   0       33.73       32.25      1.79 o 
   2   7   0       56.99       54.93      2.29 o 
   3   7   0       26.66       27.97      2.10 o 
   4   7   0      128.31      131.60      2.97 o 
   5   7   0       84.67      101.49      2.80 o 
   6   7   0       15.88       16.08      1.58 o 
   7   7   0        0.42        1.17      0.90 o 
   8   7   0        0.35       -0.09      1.03 o 
   9   7   0       49.77       52.96      3.38 o 
  10   7   0       38.71       37.43      3.07 o 
  11   7   0        1.46        0.88      1.42 o 
   0   8   0       55.57       63.22      3.03 o 
   1   8   0        0.03        0.03      0.76 o 
   2   8   0      103.53      105.50      3.49 o 
   3   8   0        3.50        3.49      1.21 o 
   4   8   0      124.81      124.53      4.49 o 
   5   8   0       32.24       28.78      2.17 o 
   6   8   0       58.65       53.37      2.83 o 
   7   8   0       12.29       10.72      1.67 o 
   8   8   0        0.00        1.11      1.19 o 
   9   8   0        1.20        0.87      1.59 o 
  10   8   0        3.13        4.32      1.62 o 
   1   9   0       70.09       75.49      3.42 o 
   2   9   0       22.10       22.67      2.07 o 
   3   9   0        6.52        7.88      2.06 o 
   4   9   0        6.74        6.40      1.93 o 
   5   9   0        0.20        0.81      1.60 o 
   6   9   0      279.22      290.83      8.30 o 
   7   9   0        3.71        2.94      2.16 o 
   8   9   0       10.02        7.61      1.99 o 
   0  10   0       60.71       58.75      4.98 o 
   1  10   0       47.91       51.96      3.48 o 
   2  10   0       14.44       12.01      2.99 o 
   3  10   0        2.29        1.77      2.11 o 
   4  10   0       52.33       52.83      4.78 o 
   5  10   0        0.00        2.88      1.44 o 
   6  10   0       67.41       57.81      6.24 o 
   1  11   0       12.27        9.27      4.63 o 
   2  11   0        2.84        2.89      3.53 o 
 -15   1   1      106.97      116.86     11.36 o 
 -14   1   1       13.43       12.77      2.85 o 
 -13   1   1        0.06       -1.14      1.23 o 
 -12   1   1        1.65        1.72      1.40 o 
 -11   1   1       29.30       27.66      1.94 o 
 -10   1   1      326.54      300.00      4.47 o 
  -9   1   1       34.42       26.15      1.35 o 
  -8   1   1       34.90       37.97      1.28 o 
  -7   1   1       30.68       39.07      0.94 o 
  -6   1   1        6.90        3.10      0.35 o 
  -5   1   1     1464.58     1594.10      8.87 o 
  -4   1   1      597.22      620.97      4.09 o 
  -3   1   1       20.64       23.53      0.74 o 
  -2   1   1     8029.89     7892.78     57.61 o 
  -1   1   1      739.87      766.71      5.73 o 
   0   1   1     2761.07     2838.88     22.77 o 
   1   1   1     3213.15     3320.25     17.97 o 
   2   1   1     4387.07     4422.45     27.07 o 
   3   1   1      233.06      231.01      2.15 o 
   4   1   1        1.75        1.07      0.24 o 
   5   1   1      130.92      139.55      1.89 o 
   6   1   1        1.20        0.67      0.34 o 
   7   1   1        9.65        7.29      0.67 o 
   8   1   1        5.49        5.05      0.69 o 
   9   1   1      108.53       94.84      2.42 o 
  10   1   1       16.70       17.91      1.75 o 
  11   1   1        2.48        0.69      0.94 o 
  12   1   1        0.78        0.45      1.09 o 
  13   1   1        0.00        0.57      1.56 o 
  14   1   1      124.35      142.56     12.28 o 
 -15   2   1      147.67      182.29      9.82 o 
 -14   2   1        6.16        6.50      3.26 o 
 -13   2   1        1.67        2.24      2.02 o 
 -12   2   1       46.83       46.13      3.63 o 
 -11   2   1        1.17        2.57      1.00 o 
 -10   2   1      249.25      204.55      4.06 o 
  -9   2   1       76.07       73.92      2.19 o 
  -8   2   1      168.96      169.64      2.73 o 
  -7   2   1       70.46       62.74      1.59 o 
  -6   2   1       30.99       27.28      0.95 o 
  -5   2   1      609.22      683.92      5.85 o 
  -4   2   1       27.64       22.66      0.96 o 
  -3   2   1       69.37       75.05      1.22 o 
  -2   2   1      281.80      289.38      2.77 o 
  -1   2   1      955.46      941.00      7.34 o 
   0   2   1     3649.11     3892.48     24.37 o 
   1   2   1     2438.75     2496.81     13.96 o 
   2   2   1       16.54       17.47      0.67 o 
   3   2   1      181.88      191.69      2.56 o 
   4   2   1       27.14       36.36      0.92 o 
   5   2   1      120.39      130.37      1.85 o 
   6   2   1        0.93        0.54      0.36 o 
   7   2   1       48.88       45.15      2.43 o 
   8   2   1        1.69        0.57      0.50 o 
   9   2   1      119.02       99.33      2.47 o 
  10   2   1       71.76       84.87      2.44 o 
  11   2   1       24.37       22.27      4.16 o 
  12   2   1       23.11       24.64      2.93 o 
  13   2   1        0.10        0.44      1.83 o 
  14   2   1      223.82      242.94     14.22 o 
 -14   3   1       72.71       86.22      6.13 o 
 -13   3   1       14.52       14.05      2.78 o 
 -12   3   1        0.75        2.47      1.29 o 
 -11   3   1       18.14       18.64      1.95 o 
 -10   3   1      689.00      660.14      8.21 o 
  -9   3   1       42.76       37.83      2.07 o 
  -8   3   1        9.49       12.27      1.32 o 
  -7   3   1        2.05        2.88      0.62 o 
  -6   3   1        4.60        1.42      0.42 o 
  -5   3   1      358.18      390.66      3.75 o 
  -4   3   1        6.50        5.96      0.43 o 
  -3   3   1       31.15       33.59      1.23 o 
  -2   3   1       81.01       86.10      1.79 o 
  -1   3   1       51.10       55.61      1.07 o 
   0   3   1        5.40        5.97      0.47 o 
   1   3   1       89.25       90.09      1.23 o 
   2   3   1      600.28      664.90      4.52 o 
   3   3   1      208.10      213.76      2.32 o 
   4   3   1       43.02       39.95      1.14 o 
   5   3   1      500.73      482.89      4.45 o 
   6   3   1        2.44        2.84      0.55 o 
   7   3   1       70.19       79.63      2.37 o 
   8   3   1      129.45      126.43      2.83 o 
   9   3   1       84.46       83.78      2.73 o 
  10   3   1      458.27      457.30      7.73 o 
  11   3   1        2.34        0.19      1.40 o 
  12   3   1        4.44        6.40      2.06 o 
  13   3   1       28.67       28.03      3.29 o 
  14   3   1       46.46       40.97      5.74 o 
 -14   4   1       48.89       45.36      8.73 o 
 -13   4   1       26.06       21.98      3.07 o 
 -12   4   1       18.30       17.70      2.91 o 
 -11   4   1        2.83        1.37      1.22 o 
 -10   4   1      271.66      271.00      6.42 o 
  -9   4   1       17.94       15.20      1.46 o 
  -8   4   1       58.43       60.13      2.56 o 
  -7   4   1       30.60       32.35      1.73 o 
  -6   4   1      188.01      199.02      4.02 o 
  -5   4   1      452.23      523.83      5.14 o 
  -4   4   1        0.27        0.37      0.31 o 
  -3   4   1       70.66       64.40      1.46 o 
  -2   4   1      329.62      346.92      3.79 o 
  -1   4   1      397.23      453.08      4.30 o 
   0   4   1     1201.21     1382.49     10.86 o 
   1   4   1      511.23      528.84      4.34 o 
   2   4   1       51.64       55.67      0.94 o 
   3   4   1        1.78        0.53      0.43 o 
   4   4   1       22.80       22.73      0.91 o 
   5   4   1      703.05      647.10      7.71 o 
   6   4   1       74.09       71.30      2.15 o 
   7   4   1        5.85        2.96      0.85 o 
   8   4   1      109.50      104.22      3.74 o 
   9   4   1       82.75       74.83      2.83 o 
  10   4   1      224.39      210.69      4.91 o 
  11   4   1        3.52        4.25      1.38 o 
  12   4   1        7.00        4.38      1.89 o 
  13   4   1        0.01       -1.64      1.64 o 
 -13   5   1        4.36        4.19      1.70 o 
 -12   5   1       35.73       27.43      3.21 o 
 -11   5   1        2.70        4.44      1.46 o 
 -10   5   1        3.43        1.06      1.05 o 
  -9   5   1       17.26       24.22      2.06 o 
  -8   5   1       54.06       53.37      2.63 o 
  -7   5   1       13.55       15.73      1.35 o 
  -6   5   1        8.63        9.59      1.17 o 
  -5   5   1        0.02        1.39      0.89 o 
  -4   5   1      297.69      276.39      3.52 o 
  -3   5   1       72.11       73.89      1.62 o 
  -2   5   1      124.92      117.09      1.91 o 
  -1   5   1       72.80       81.33      1.54 o 
   0   5   1     1999.77     2133.06     14.58 o 
   1   5   1      359.14      417.91      3.78 o 
   2   5   1      505.21      490.49      4.67 o 
   3   5   1        4.00        2.92      0.63 o 
   4   5   1      150.83      137.21      3.29 o 
   5   5   1      965.50      919.34      9.03 o 
   6   5   1       32.89       40.02      1.98 o 
   7   5   1        0.34        0.68      0.71 o 
   8   5   1        2.27        0.68      0.84 o 
   9   5   1        1.28        0.46      0.97 o 
  10   5   1      140.94      160.38      4.50 o 
  11   5   1       76.68       81.88      4.12 o 
  12   5   1        3.35        1.79      1.43 o 
  13   5   1        0.52        0.71      2.26 o 
 -12   6   1       24.98       24.78      2.67 o 
 -11   6   1        7.99        7.76      1.72 o 
 -10   6   1        0.73        1.62      1.13 o 
  -9   6   1       59.31       71.17      3.35 o 
  -8   6   1        0.23       -0.31      0.82 o 
  -7   6   1       61.28       62.57      2.47 o 
  -6   6   1       38.85       39.22      2.03 o 
  -5   6   1      258.62      252.89      4.15 o 
  -4   6   1     1169.62     1161.60     10.52 o 
  -3   6   1       24.50       23.66      1.38 o 
  -2   6   1        3.34        1.78      0.52 o 
  -1   6   1      158.94      152.19      2.54 o 
   0   6   1       11.47       14.67      1.74 o 
   1   6   1     1035.14     1099.83      9.17 o 
   2   6   1       60.10       64.68      2.01 o 
   3   6   1      113.94      103.52      2.88 o 
   4   6   1       63.79       56.97      2.44 o 
   5   6   1      258.01      263.17      4.28 o 
   6   6   1        0.46       -0.14      0.64 o 
   7   6   1        0.96       -0.37      0.79 o 
   8   6   1       25.70       21.78      2.24 o 
   9   6   1       13.91       16.01      1.83 o 
  10   6   1        7.74        8.00      1.71 o 
  11   6   1        2.95        0.80      1.40 o 
  12   6   1        0.25        1.52      1.39 o 
 -11   7   1        9.48        7.37      1.83 o 
 -10   7   1       61.73       68.04      3.73 o 
  -9   7   1      142.56      147.99      4.73 o 
  -8   7   1        4.75        3.35      1.11 o 
  -7   7   1        3.25        1.60      1.03 o 
  -6   7   1       13.42       11.29      1.41 o 
  -5   7   1       60.49       56.41      2.26 o 
  -4   7   1      146.48      148.35      3.14 o 
  -3   7   1        1.46        0.16      0.62 o 
  -2   7   1       96.81       99.48      2.34 o 
  -1   7   1        2.05        1.37      0.70 o 
   0   7   1      124.73      126.05      2.76 o 
   1   7   1        3.75        3.08      0.82 o 
   2   7   1       31.38       30.28      2.10 o 
   3   7   1       11.43       12.14      1.51 o 
   4   7   1      134.32      147.25      5.24 o 
   5   7   1        2.67        3.60      1.14 o 
   6   7   1        0.02        0.25      0.85 o 
   7   7   1       36.20       33.41      2.29 o 
   8   7   1        2.59        2.58      1.10 o 
   9   7   1       43.73       41.73      3.12 o 
  10   7   1       13.91       10.00      1.96 o 
  11   7   1        0.56       -1.33      1.33 o 
 -10   8   1       45.04       45.61      3.44 o 
  -9   8   1       27.55       27.76      2.69 o 
  -8   8   1       65.57       62.30      3.79 o 
  -7   8   1       34.16       37.29      2.71 o 
  -6   8   1       83.15       89.29      3.46 o 
  -5   8   1      106.17      104.09      3.43 o 
  -4   8   1        8.66        9.94      1.38 o 
  -3   8   1        6.96        6.44      1.07 o 
  -2   8   1        0.17        0.61      0.73 o 
  -1   8   1       13.18        8.22      1.22 o 
   0   8   1       32.12       30.34      1.99 o 
   1   8   1       11.50        9.61      1.24 o 
   2   8   1       21.02       19.37      1.88 o 
   3   8   1        4.05        4.94      1.41 o 
   4   8   1       16.97       14.94      2.00 o 
   5   8   1       53.50       45.70      3.48 o 
   6   8   1       13.52       10.18      1.56 o 
   7   8   1       20.97       24.10      2.27 o 
   8   8   1        4.94        4.35      1.85 o 
   9   8   1       38.84       29.33      2.81 o 
  10   8   1        4.57        4.75      1.76 o 
  -9   9   1       42.65       50.54      8.01 o 
  -8   9   1       42.78       36.77      3.33 o 
  -7   9   1        0.35        0.62      1.39 o 
  -6   9   1      189.68      210.00      5.92 o 
  -5   9   1      352.14      364.09     11.38 o 
  -4   9   1       34.01       35.89      2.72 o 
  -3   9   1        6.08        9.46      1.65 o 
  -2   9   1       31.40       31.52      2.15 o 
  -1   9   1       42.52       46.84      2.98 o 
   0   9   1       14.18       14.50      1.89 o 
   1   9   1       18.09       18.24      2.09 o 
   2   9   1       51.70       51.06      2.98 o 
   3   9   1       46.77       49.93      3.77 o 
   4   9   1       58.33       61.27      4.28 o 
   5   9   1      928.41     1002.51     25.12 o 
   6   9   1       52.11       57.42      3.53 o 
   7   9   1        2.24        2.46      1.47 o 
   8   9   1       29.46       26.45      2.95 o 
  -6  10   1        0.39        0.80      1.47 o 
  -5  10   1       17.91       19.59      2.43 o 
  -4  10   1      150.06      162.75      8.40 o 
  -3  10   1       10.68        9.71      1.96 o 
  -2  10   1        3.75        2.09      1.86 o 
  -1  10   1       23.21       18.97      3.62 o 
   0  10   1       74.28       66.16      5.29 o 
   1  10   1       44.18       42.05      5.02 o 
   2  10   1        0.07       -0.64      1.90 o 
   3  10   1        0.70       -0.92      1.84 o 
   4  10   1        5.07        2.25      5.09 o 
   5  10   1        0.08       -1.30      1.76 o 
   6  10   1       20.85       20.17      4.48 o 
  -2  11   1       12.16       15.54      2.65 o 
  -1  11   1        7.44        9.17      2.67 o 
   0  11   1       26.19       30.66      4.70 o 
   1  11   1       72.79       82.82      6.52 o 
   2  11   1       10.22       10.36      3.26 o 
 -15   0   2        1.28        2.18      3.29 o 
 -14   0   2       18.73       12.28      4.67 o 
 -13   0   2        0.89        3.41      2.85 o 
 -12   0   2       91.09       99.77      4.98 o 
 -11   0   2       22.43       21.08      2.75 o 
 -10   0   2      246.90      241.90      5.63 o 
  -9   0   2        1.16        3.33      1.07 o 
  -8   0   2      524.74      545.20      6.42 o 
  -7   0   2       25.45       20.25      1.25 o 
  -6   0   2      166.70      199.23      3.17 o 
  -5   0   2       12.25       11.22      0.72 o 
  -4   0   2       63.52       67.05      1.47 o 
  -3   0   2     2938.32     2995.66     27.61 o 
  -2   0   2     1137.71     1101.91     12.58 o 
  -1   0   2     7197.69     7060.06     67.88 o 
   0   0   2       71.81       48.40      2.07 o 
   1   0   2     4484.37     4551.90     50.37 o 
   2   0   2    10930.85    10833.94    100.23 o 
   3   0   2      141.83      139.38      2.27 o 
   4   0   2     3791.41     4042.97     40.12 o 
   5   0   2      548.03      613.89      6.59 o 
   6   0   2      708.61      823.09      7.40 o 
   7   0   2      398.05      442.52      6.12 o 
   8   0   2        0.00       -0.82      0.82 o 
   9   0   2      385.74      338.67      7.08 o 
  10   0   2      484.10      456.41     11.28 o 
  11   0   2       56.35       47.72      6.54 o 
  12   0   2       18.97       11.59      2.58 o 
  13   0   2        2.52        3.06      2.04 o 
  14   0   2      235.69      271.42     16.73 o 
 -15   1   2        4.58        0.63      3.38 o 
 -14   1   2      146.82      173.24      7.29 o 
 -13   1   2        0.19        0.57      1.41 o 
 -12   1   2        5.10        2.95      1.43 o 
 -11   1   2        4.37        6.24      0.98 o 
 -10   1   2        6.48        7.30      0.98 o 
  -9   1   2      282.70      235.62      4.11 o 
  -8   1   2       10.21       10.89      0.70 o 
  -7   1   2       86.53       95.19      1.40 o 
  -6   1   2      338.12      349.53      2.75 o 
  -5   1   2       78.83       94.39      1.33 o 
  -4   1   2     2374.75     2550.57     13.92 o 
  -3   1   2      196.95      185.34      2.10 o 
  -2   1   2     3120.74     3151.85     21.23 o 
  -1   1   2       10.99       11.43      0.73 o 
   0   1   2     1174.07     1218.39     13.20 o 
   1   1   2     6027.61     6042.74     71.40 o 
   2   1   2      139.01      149.15      2.29 o 
   3   1   2      121.61      133.56      1.48 o 
   4   1   2      131.79      146.45      1.67 o 
   5   1   2      268.04      296.39      2.70 o 
   6   1   2      185.22      205.91      2.27 o 
   7   1   2        0.05        0.15      0.37 o 
   8   1   2       13.83       14.88      1.00 o 
   9   1   2        5.91        6.99      1.16 o 
  10   1   2      147.67      131.17      3.50 o 
  11   1   2       17.49       15.03      1.64 o 
  12   1   2        7.28       10.30      1.71 o 
  13   1   2       10.99        9.68      2.28 o 
  14   1   2       70.94       73.61      9.32 o 
 -15   2   2      278.06      326.98     10.73 o 
 -14   2   2      210.67      249.77      9.06 o 
 -13   2   2        2.21        1.09      1.48 o 
 -12   2   2       12.18        9.25      1.78 o 
 -11   2   2        0.05        0.29      0.86 o 
 -10   2   2      966.61      901.35      8.96 o 
  -9   2   2      154.22      117.92      2.80 o 
  -8   2   2       39.06       37.98      1.66 o 
  -7   2   2      137.02      130.63      2.06 o 
  -6   2   2        3.77        4.51      0.44 o 
  -5   2   2        0.14        1.95      0.88 o 
  -4   2   2      511.65      545.18      4.87 o 
  -3   2   2       15.77       14.43      0.69 o 
  -2   2   2      325.06      335.89      6.23 o 
  -1   2   2      535.89      535.14      5.17 o 
   0   2   2     7799.53     7931.24     48.86 o 
   1   2   2     1901.12     2074.95     12.52 o 
   2   2   2       23.50       26.27      0.82 o 
   3   2   2        3.87        4.08      0.40 o 
   4   2   2        9.42       14.14      0.89 o 
   5   2   2       10.99       10.10      0.66 o 
   6   2   2       31.11       35.06      1.27 o 
   7   2   2       14.83       15.60      1.04 o 
   8   2   2      111.13      108.93      2.30 o 
   9   2   2       14.97       11.73      1.15 o 
  10   2   2        8.28        5.99      1.15 o 
  11   2   2       19.14       18.79      2.54 o 
  12   2   2        5.83        2.43      1.63 o 
  13   2   2        5.36        5.87      3.48 o 
  14   2   2        0.33        4.64      3.16 o 
 -14   3   2       68.63       65.00      4.77 o 
 -13   3   2        3.31        1.84      1.76 o 
 -12   3   2        3.99        1.05      1.16 o 
 -11   3   2        5.66        4.34      1.23 o 
 -10   3   2     1204.90     1250.68     12.39 o 
  -9   3   2        0.01        0.35      0.74 o 
  -8   3   2      132.12      131.31      3.41 o 
  -7   3   2       25.37       27.23      1.35 o 
  -6   3   2       60.68       64.45      1.56 o 
  -5   3   2     1697.18     1845.96     11.63 o 
  -4   3   2      929.57      991.11      6.81 o 
  -3   3   2       86.74       89.92      1.61 o 
  -2   3   2       10.51        6.39      0.68 o 
  -1   3   2     1089.19     1140.26      8.14 o 
   0   3   2     3250.28     3508.06     18.33 o 
   1   3   2     1228.09     1309.63      8.03 o 
   2   3   2      440.34      477.06      3.38 o 
   3   3   2      337.93      349.88      4.76 o 
   4   3   2      256.74      262.08      2.87 o 
   5   3   2      306.31      251.16      2.86 o 
   6   3   2      138.83      141.82      2.45 o 
   7   3   2       58.41       58.97      1.72 o 
   8   3   2        0.14       -0.16      0.60 o 
   9   3   2      107.62      105.25      3.55 o 
  10   3   2       54.43       56.25      2.91 o 
  11   3   2       32.32       30.95      3.41 o 
  12   3   2       35.85       38.04      3.68 o 
  13   3   2       10.58        7.93      2.26 o 
 -14   4   2       29.12       34.70      4.26 o 
 -13   4   2        1.03       -0.24      1.21 o 
 -12   4   2        1.72        1.38      1.24 o 
 -11   4   2        0.03        1.19      0.92 o 
 -10   4   2      316.85      308.44      5.71 o 
  -9   4   2       11.40       10.07      1.38 o 
  -8   4   2       40.85       39.73      2.07 o 
  -7   4   2       25.05       25.77      1.60 o 
  -6   4   2       13.51       13.80      1.12 o 
  -5   4   2      823.45      866.07      8.90 o 
  -4   4   2       78.88       89.66      1.88 o 
  -3   4   2       49.49       48.87      1.32 o 
  -2   4   2       24.85       23.63      0.87 o 
  -1   4   2       51.22       63.08      1.18 o 
   0   4   2       45.45       33.82      0.91 o 
   1   4   2       55.81       51.81      1.04 o 
   2   4   2        1.32        1.12      0.27 o 
   3   4   2        0.36        0.95      0.32 o 
   4   4   2      106.93       91.36      2.28 o 
   5   4   2     1653.10     1693.08     13.90 o 
   6   4   2       15.37       12.96      1.16 o 
   7   4   2       47.91       45.79      2.30 o 
   8   4   2       10.71        7.91      1.21 o 
   9   4   2        0.28       -0.15      0.79 o 
  10   4   2      965.03     1002.14     13.11 o 
  11   4   2        5.11        5.00      1.88 o 
  12   4   2        0.09        1.50      1.62 o 
  13   4   2        0.33       -1.21      1.78 o 
 -13   5   2        1.10        4.19      1.78 o 
 -12   5   2        2.04        1.52      1.55 o 
 -11   5   2        1.04        1.61      0.96 o 
 -10   5   2       10.36        5.78      1.33 o 
  -9   5   2       12.52       13.85      1.48 o 
  -8   5   2      109.05      105.66      3.51 o 
  -7   5   2        3.80        3.83      0.92 o 
  -6   5   2       77.47       75.94      2.24 o 
  -5   5   2      306.12      300.50      4.28 o 
  -4   5   2      498.79      500.71      5.10 o 
  -3   5   2       11.70       13.40      0.98 o 
  -2   5   2       27.46       30.04      1.08 o 
  -1   5   2      232.44      267.90      2.95 o 
   0   5   2      812.68      895.69      6.82 o 
   1   5   2        0.16       -0.05      0.29 o 
   2   5   2       43.46       47.85      1.37 o 
   3   5   2       26.49       27.91      1.32 o 
   4   5   2      943.53      933.07     10.46 o 
   5   5   2      353.15      372.14      5.65 o 
   6   5   2       33.18       33.50      1.85 o 
   7   5   2       53.55       48.48      2.21 o 
   8   5   2        2.12        2.48      0.97 o 
   9   5   2      204.59      215.72      6.82 o 
  10   5   2      301.61      299.10      6.64 o 
  11   5   2       15.65       18.80      2.52 o 
  12   5   2       53.08       47.87      4.32 o 
 -13   6   2        0.21       -0.08      1.60 o 
 -12   6   2       18.26       18.89      2.39 o 
 -11   6   2        0.71        0.75      1.11 o 
 -10   6   2      102.94      115.88      3.90 o 
  -9   6   2      127.23      146.53      4.15 o 
  -8   6   2       22.99       26.11      2.03 o 
  -7   6   2        0.11        0.68      0.70 o 
  -6   6   2       61.22       60.66      2.23 o 
  -5   6   2      156.49      156.56      3.17 o 
  -4   6   2      981.42      982.70      9.24 o 
  -3   6   2        4.24        4.15      0.63 o 
  -2   6   2       72.92       74.12      2.07 o 
  -1   6   2       66.78       60.51      1.78 o 
   0   6   2      515.87      525.67      5.76 o 
   1   6   2       20.24       23.71      1.33 o 
   2   6   2      264.96      264.77      4.20 o 
   3   6   2       13.82       14.53      1.38 o 
   4   6   2        2.37        2.65      0.85 o 
   5   6   2        6.31        5.02      1.06 o 
   6   6   2      172.66      178.82      3.73 o 
   7   6   2       10.57       10.07      1.36 o 
   8   6   2        1.28        2.16      1.02 o 
   9   6   2      113.01      116.82      4.13 o 
  10   6   2        0.00       -0.28      1.20 o 
  11   6   2        7.93        5.29      1.66 o 
  12   6   2        3.12        0.52      3.73 o 
 -12   7   2        0.10        1.91      1.46 o 
 -11   7   2       20.04       18.80      3.28 o 
 -10   7   2       85.96       93.12      4.21 o 
  -9   7   2       36.45       41.61      3.25 o 
  -8   7   2       14.35       12.38      1.60 o 
  -7   7   2       12.26        9.38      1.35 o 
  -6   7   2      151.92      151.98      4.78 o 
  -5   7   2      632.37      651.54      7.67 o 
  -4   7   2      220.31      222.36      4.41 o 
  -3   7   2       55.95       56.82      2.00 o 
  -2   7   2       76.49       77.14      2.47 o 
  -1   7   2       38.25       36.76      2.27 o 
   0   7   2       53.40       48.80      1.92 o 
   1   7   2        0.59        1.51      0.74 o 
   2   7   2        0.69        0.69      0.79 o 
   3   7   2        7.22        5.22      1.16 o 
   4   7   2       26.81       25.64      2.20 o 
   5   7   2        0.06        0.79      0.92 o 
   6   7   2       32.56       32.03      2.60 o 
   7   7   2       31.60       33.59      2.32 o 
   8   7   2        4.87        3.98      1.27 o 
   9   7   2        3.45        2.73      1.52 o 
  10   7   2        0.60        2.51      1.45 o 
  11   7   2        6.38        3.01      1.67 o 
 -10   8   2       79.53       73.89      4.01 o 
  -9   8   2        8.93        5.60      3.36 o 
  -8   8   2       10.39       11.38      1.82 o 
  -7   8   2       57.90       60.80      3.10 o 
  -6   8   2        1.18        2.39      1.08 o 
  -5   8   2      543.82      603.86      8.77 o 
  -4   8   2       46.40       45.77      2.33 o 
  -3   8   2        0.16        0.78      0.76 o 
  -2   8   2        1.55        0.79      1.10 o 
  -1   8   2        0.64       -0.58      0.74 o 
   0   8   2      306.78      311.86      7.20 o 
   1   8   2       18.57       19.97      1.66 o 
   2   8   2       63.68       62.65      3.13 o 
   3   8   2       27.50       31.73      2.80 o 
   4   8   2       37.33       37.19      3.26 o 
   5   8   2      246.12      251.55      6.98 o 
   6   8   2       25.07       23.06      2.70 o 
   7   8   2        7.88        9.47      1.61 o 
   8   8   2       21.45       24.53      2.45 o 
   9   8   2        3.49        2.72      1.63 o 
  -9   9   2        0.47        0.28      2.04 o 
  -8   9   2        2.06        1.31      1.87 o 
  -7   9   2        2.91        0.81      2.64 o 
  -6   9   2       31.89       39.14      4.59 o 
  -5   9   2       73.02       71.39      3.50 o 
  -4   9   2       28.60       31.26      2.64 o 
  -3   9   2        0.18       -0.08      0.89 o 
  -2   9   2       15.77       14.57      2.22 o 
  -1   9   2       12.59       12.01      1.82 o 
   0   9   2      288.94      301.60      6.88 o 
   1   9   2       25.55       23.61      3.31 o 
   2   9   2        0.07        1.28      1.00 o 
   3   9   2        6.71        4.36      1.79 o 
   4   9   2       10.31        6.99      3.25 o 
   5   9   2      100.64       91.63      7.26 o 
   6   9   2       43.03       48.51      4.55 o 
   7   9   2        7.15        7.90      1.88 o 
   8   9   2        4.79        6.52      1.93 o 
  -7  10   2        7.29        7.00      1.92 o 
  -6  10   2        5.84        4.18      1.63 o 
  -5  10   2       41.24       44.31      4.41 o 
  -4  10   2        1.77        0.96      1.29 o 
  -3  10   2        0.02       -0.64      1.23 o 
  -2  10   2        0.06       -1.19      1.78 o 
  -1  10   2        0.02        0.59      1.92 o 
   0  10   2       24.58       32.40      4.35 o 
   1  10   2       17.11       12.19      3.18 o 
   2  10   2        2.58        5.15      2.59 o 
   3  10   2        9.56        9.64      3.04 o 
   4  10   2       27.12       30.95      3.68 o 
   5  10   2      125.77      131.70      6.39 o 
   6  10   2       21.61       19.32      4.30 o 
  -2  11   2        5.02        4.33      2.68 o 
  -1  11   2       24.83       21.76      4.29 o 
   0  11   2        8.79        5.23      2.94 o 
   1  11   2        3.89        5.68      2.69 o 
 -15   1   3        2.39        2.50      3.70 o 
 -14   1   3       18.11       18.85      5.52 o 
 -13   1   3       35.38       33.71      3.22 o 
 -12   1   3       34.79       32.81      3.00 o 
 -11   1   3       14.99       13.00      1.41 o 
 -10   1   3      332.84      349.00      4.56 o 
  -9   1   3      511.24      476.32      4.76 o 
  -8   1   3       14.69       13.72      0.73 o 
  -7   1   3        0.69        1.40      0.32 o 
  -6   1   3      261.90      261.93      2.45 o 
  -5   1   3      422.34      521.96      4.57 o 
  -4   1   3        1.10        0.74      0.27 o 
  -3   1   3      733.58      761.58      5.55 o 
  -2   1   3       16.15       17.98      0.55 o 
  -1   1   3       73.69       89.35      1.15 o 
   0   1   3    21960.15    20941.02    200.47 o 
   1   1   3     1413.32     1492.94     12.02 o 
   2   1   3        9.44       12.45      0.73 o 
   3   1   3       63.99       61.79      1.25 o 
   4   1   3      164.38      192.58      1.98 o 
   5   1   3     1244.25     1401.84      9.77 o 
   6   1   3       28.94       31.53      1.05 o 
   7   1   3       42.79       38.12      1.38 o 
   8   1   3        4.05        2.84      0.80 o 
   9   1   3       19.57       21.03      1.76 o 
  10   1   3      333.63      321.29      5.73 o 
  11   1   3        0.71        0.73      0.97 o 
  12   1   3        7.30        3.90      1.41 o 
  13   1   3       10.04       14.07      2.66 o 
  14   1   3        5.27        9.92      3.52 o 
 -15   2   3       13.05       15.01      3.69 o 
 -14   2   3       61.82       75.02     20.04 o 
 -13   2   3        7.99        8.63      1.95 o 
 -12   2   3       59.97       59.06      3.08 o 
 -11   2   3        7.83        4.66      1.04 o 
 -10   2   3      221.18      223.92      3.90 o 
  -9   2   3      153.53      190.61      3.40 o 
  -8   2   3       63.13       59.51      1.85 o 
  -7   2   3       33.68       34.94      1.15 o 
  -6   2   3      161.22      169.74      2.50 o 
  -5   2   3       19.64       28.28      1.62 o 
  -4   2   3     1206.05     1321.86     15.82 o 
  -3   2   3       98.47      100.98      1.45 o 
  -2   2   3      457.73      451.04      4.85 o 
  -1   2   3      486.22      517.73      4.34 o 
   0   2   3      827.33      899.63      7.62 o 
   1   2   3     3907.35     4211.06     22.59 o 
   2   2   3     1360.90     1420.72      8.21 o 
   3   2   3      145.00      164.50      2.14 o 
   4   2   3       40.09       44.06      1.07 o 
   5   2   3      202.55      213.38      2.54 o 
   6   2   3       43.08       45.28      1.47 o 
   7   2   3       53.26       53.21      1.63 o 
   8   2   3        0.58        0.97      0.58 o 
   9   2   3       49.91       47.31      2.81 o 
  10   2   3        2.11        2.30      1.03 o 
  11   2   3       23.46       19.93      2.63 o 
  12   2   3        0.11        0.04      1.50 o 
  13   2   3       12.28        8.90      2.74 o 
 -15   3   3       47.75       54.68      6.64 o 
 -14   3   3      513.07      583.29     20.29 o 
 -13   3   3        1.14        0.79      1.21 o 
 -12   3   3       11.62        8.14      1.57 o 
 -11   3   3       15.28       16.94      1.64 o 
 -10   3   3      242.06      223.90      4.39 o 
  -9   3   3     1295.06     1166.74     11.36 o 
  -8   3   3       14.17       18.38      1.40 o 
  -7   3   3        3.78        7.90      0.83 o 
  -6   3   3       39.73       47.07      1.51 o 
  -5   3   3        0.03        0.39      0.34 o 
  -4   3   3        0.00        0.79      0.38 o 
  -3   3   3       17.00       24.97      1.08 o 
  -2   3   3        3.52        5.21      0.49 o 
  -1   3   3       50.35       60.47      1.07 o 
   0   3   3        0.15       -0.21      0.21 o 
   1   3   3     2420.85     2811.57     15.82 o 
   2   3   3        4.88        5.81      0.79 o 
   3   3   3      168.47      163.57      1.88 o 
   4   3   3        0.00        0.84      0.39 o 
   5   3   3       40.08       39.88      1.38 o 
   6   3   3      111.06      105.01      2.19 o 
   7   3   3        3.32        3.60      0.68 o 
   8   3   3       45.04       42.08      1.94 o 
   9   3   3        1.96        0.25      0.85 o 
  10   3   3       18.53       22.94      3.82 o 
  11   3   3        4.37        3.87      1.76 o 
  12   3   3        2.56        3.12      2.45 o 
  13   3   3        1.02       -0.75      2.71 o 
 -14   4   3       98.89      113.87      5.57 o 
 -13   4   3        6.00        4.39      1.57 o 
 -12   4   3       61.00       59.02      3.14 o 
 -11   4   3       12.13       10.12      1.45 o 
 -10   4   3       78.52       66.01      2.74 o 
  -9   4   3        4.71        4.44      1.60 o 
  -8   4   3        7.19        6.35      1.21 o 
  -7   4   3       14.89       12.33      1.49 o 
  -6   4   3       23.07       21.11      1.55 o 
  -5   4   3       68.51       66.33      2.53 o 
  -4   4   3        3.45        0.69      0.38 o 
  -3   4   3       30.09       36.34      1.18 o 
  -2   4   3      762.56      820.31      6.24 o 
  -1   4   3        1.55        0.30      0.27 o 
   0   4   3      447.17      499.54      4.00 o 
   1   4   3        0.06       -0.20      0.24 o 
   2   4   3       96.76       98.47      1.50 o 
   3   4   3       68.50       74.65      1.52 o 
   4   4   3      253.71      229.98      3.43 o 
   5   4   3      678.55      645.52      6.91 o 
   6   4   3       11.63        8.84      1.02 o 
   7   4   3        8.93        8.93      1.16 o 
   8   4   3       10.60       11.29      1.34 o 
   9   4   3       16.38       12.79      1.59 o 
  10   4   3      326.12      349.64     12.00 o 
  11   4   3       56.33       45.92      5.35 o 
  12   4   3        1.09        0.38      1.84 o 
  13   4   3        3.42        3.29      2.45 o 
 -14   5   3        5.20        7.69      2.07 o 
 -13   5   3        1.27        0.04      1.63 o 
 -12   5   3        7.21        5.95      2.18 o 
 -11   5   3        9.15        8.06      2.13 o 
 -10   5   3       14.14       14.64      2.55 o 
  -9   5   3       39.69       37.28      2.21 o 
  -8   5   3      204.35      206.01      4.15 o 
  -7   5   3        0.04        0.00      0.60 o 
  -6   5   3       11.50        9.29      1.02 o 
  -5   5   3      217.48      213.09      3.62 o 
  -4   5   3        6.24        6.57      0.83 o 
  -3   5   3      246.34      237.80      3.93 o 
  -2   5   3       54.07       62.53      1.93 o 
  -1   5   3      242.08      253.80      2.91 o 
   0   5   3      270.14      335.93      3.50 o 
   1   5   3        0.09        0.25      0.32 o 
   2   5   3      238.62      225.88      2.96 o 
   3   5   3       14.34       16.08      1.19 o 
   4   5   3      694.28      662.32     10.56 o 
   5   5   3       81.05       69.73      3.80 o 
   6   5   3      156.78      146.97      3.26 o 
   7   5   3        1.01        0.90      0.78 o 
   8   5   3        0.31        0.27      0.83 o 
   9   5   3       25.21       26.62      2.38 o 
  10   5   3      156.59      150.61      4.75 o 
  11   5   3       47.06       37.53      4.42 o 
  12   5   3        6.32        4.19      2.15 o 
 -13   6   3        0.78        0.65      1.36 o 
 -12   6   3       27.43       22.00      2.78 o 
 -11   6   3        0.07        0.92      1.20 o 
 -10   6   3        0.03        0.69      1.07 o 
  -9   6   3       71.21       67.27      3.65 o 
  -8   6   3        0.27        1.28      0.85 o 
  -7   6   3      105.73      111.45      3.00 o 
  -6   6   3       17.33       15.60      1.31 o 
  -5   6   3      215.07      207.23      3.63 o 
  -4   6   3       78.06       68.59      2.16 o 
  -3   6   3       67.82       63.90      2.69 o 
  -2   6   3      156.21      151.46      2.93 o 
  -1   6   3       21.15       26.93      1.19 o 
   0   6   3      182.00      198.79      3.25 o 
   1   6   3       87.36       84.25      1.86 o 
   2   6   3       27.62       30.27      1.67 o 
   3   6   3      247.08      244.04      4.71 o 
   4   6   3        1.14        2.21      0.98 o 
   5   6   3      217.78      222.61      4.93 o 
   6   6   3       86.97       90.56      3.33 o 
   7   6   3        0.01        0.75      0.88 o 
   8   6   3       17.04       13.41      1.70 o 
   9   6   3        0.11       -0.50      1.04 o 
  10   6   3      259.11      275.25      7.99 o 
  11   6   3       23.22       24.04      2.61 o 
 -12   7   3       26.07       21.42      2.62 o 
 -11   7   3        1.05        0.99      1.37 o 
 -10   7   3       93.44       96.06      4.10 o 
  -9   7   3       26.54       32.41      2.42 o 
  -8   7   3        9.72        6.21      1.32 o 
  -7   7   3        1.02       -0.15      0.81 o 
  -6   7   3        1.13        2.98      1.29 o 
  -5   7   3     1494.47     1504.58     13.50 o 
  -4   7   3       47.25       47.43      2.14 o 
  -3   7   3       43.29       39.41      2.05 o 
  -2   7   3       25.50       23.78      1.67 o 
  -1   7   3       34.08       32.77      1.92 o 
   0   7   3       31.73       30.97      1.67 o 
   1   7   3        3.12        5.82      1.02 o 
   2   7   3       24.42       19.44      2.28 o 
   3   7   3        0.00        1.17      0.95 o 
   4   7   3        2.83        2.39      0.97 o 
   5   7   3       90.92       93.63      3.71 o 
   6   7   3        1.77        1.07      1.08 o 
   7   7   3       13.59       10.72      1.52 o 
   8   7   3        2.68        3.18      1.28 o 
   9   7   3        2.93        5.09      1.61 o 
  10   7   3       14.06       14.24      2.11 o 
 -11   8   3        0.87       -1.83      3.29 o 
 -10   8   3       72.72       72.49      4.03 o 
  -9   8   3       72.87       75.82      4.29 o 
  -8   8   3        1.05        1.11      1.37 o 
  -7   8   3        2.17        2.78      1.34 o 
  -6   8   3       48.15       51.16      2.79 o 
  -5   8   3      256.21      261.25      6.26 o 
  -4   8   3      502.54      503.45      9.11 o 
  -3   8   3       39.25       40.04      2.56 o 
  -2   8   3        0.13       -0.70      0.71 o 
  -1   8   3       18.13       21.38      1.71 o 
   0   8   3       38.08       31.70      2.37 o 
   1   8   3        0.02        1.42      0.81 o 
   2   8   3        0.63        0.79      1.52 o 
   3   8   3       10.85       13.83      1.97 o 
   4   8   3       88.34       87.36      4.15 o 
   5   8   3       48.07       40.99      7.16 o 
   6   8   3        3.41        4.20      1.84 o 
   7   8   3        9.08        6.24      1.68 o 
   8   8   3        6.31        4.79      1.60 o 
   9   8   3       59.62       68.15      3.86 o 
  -9   9   3       78.49       60.78      4.24 o 
  -8   9   3        7.58        7.00      2.96 o 
  -7   9   3        0.17       -1.23      1.23 o 
  -6   9   3        0.62       -0.37      1.20 o 
  -5   9   3       13.23       13.73      1.93 o 
  -4   9   3        0.15        1.65      1.52 o 
  -3   9   3        2.91        1.70      1.25 o 
  -2   9   3        8.75       10.53      4.31 o 
  -1   9   3       32.57       29.01      2.51 o 
   0   9   3       37.70       35.94      2.71 o 
   1   9   3       13.65       11.80      1.91 o 
   2   9   3       36.87       40.40      2.82 o 
   3   9   3       54.87       54.42      3.12 o 
   4   9   3      151.31      146.66      6.27 o 
   5   9   3      132.56      142.61     12.60 o 
   6   9   3       96.86       92.97      5.60 o 
   7   9   3       41.87       38.73      4.29 o 
  -7  10   3        0.77        2.52      2.02 o 
  -6  10   3       13.10       14.40      2.22 o 
  -5  10   3       35.59       35.32      2.99 o 
  -4  10   3       33.23       38.37      3.01 o 
  -3  10   3       29.79       29.59      4.47 o 
  -2  10   3       19.94       21.19      3.81 o 
  -1  10   3        5.09        1.65      2.12 o 
   0  10   3        0.01        0.75      1.93 o 
   1  10   3        6.03        4.02      2.24 o 
   2  10   3        2.05        3.21      2.30 o 
   3  10   3        0.05        1.66      2.31 o 
   4  10   3        6.92        4.80      1.96 o 
   5  10   3       95.92       85.41     13.40 o 
  -2  11   3        1.62       -2.13      2.13 o 
  -1  11   3        8.78       13.91      3.60 o 
   0  11   3        5.48        9.28      3.12 o 
   1  11   3        0.14        0.38      2.22 o 
 -15   0   4       12.92       18.35      5.67 o 
 -14   0   4      158.14      158.24     11.86 o 
 -13   0   4        3.52        3.80      2.79 o 
 -12   0   4        3.25        6.61      1.91 o 
 -11   0   4      158.48      165.09      4.38 o 
 -10   0   4       26.50       26.51      1.68 o 
  -9   0   4       31.42       29.80      1.67 o 
  -8   0   4      712.11      765.50      7.97 o 
  -7   0   4      372.05      320.39      4.26 o 
  -6   0   4      950.12      970.68      8.96 o 
  -5   0   4       72.36       76.73      1.69 o 
  -4   0   4     1462.74     1538.13     21.86 o 
  -3   0   4      657.24      702.15     10.64 o 
  -2   0   4      736.70      759.01     18.74 o 
   0   0   4     3133.73     3349.82     58.45 o 
   1   0   4      155.92      207.61      4.64 o 
   2   0   4      900.87      986.84     11.98 o 
   3   0   4      327.50      324.66      4.56 o 
   4   0   4      123.84      162.89      3.89 o 
   5   0   4      629.86      698.43      9.23 o 
   6   0   4       55.62       48.22      1.92 o 
   7   0   4       16.14       17.30      1.86 o 
   8   0   4        2.16        1.91      1.10 o 
   9   0   4       23.90       27.62      2.54 o 
  10   0   4      311.86      272.68      8.35 o 
  11   0   4        1.66        1.69      2.15 o 
  12   0   4       24.88       25.89      3.50 o 
  13   0   4        4.83        1.86      1.97 o 
 -15   1   4       37.49       29.25      7.09 o 
 -14   1   4      127.21      132.10     11.45 o 
 -13   1   4       30.44       31.27      3.08 o 
 -12   1   4       17.83       19.71      1.90 o 
 -11   1   4        8.54        7.46      1.15 o 
 -10   1   4      304.45      266.30      4.41 o 
  -9   1   4     1035.56      995.38      7.52 o 
  -8   1   4       26.38       23.41      1.11 o 
  -7   1   4       25.13       20.76      0.82 o 
  -6   1   4        4.56        2.58      0.42 o 
  -5   1   4      405.72      482.49      5.75 o 
  -4   1   4      498.86      531.50      5.20 o 
  -3   1   4       20.07       21.28      0.68 o 
  -2   1   4      160.53      170.09      2.06 o 
  -1   1   4      298.58      278.50      8.01 o 
   0   1   4    20055.83    19413.41    159.23 o 
   1   1   4     3233.76     3380.06     25.64 o 
   2   1   4       36.52       39.62      1.95 o 
   3   1   4        0.58        6.45      5.92 o 
   4   1   4        9.20        8.94      0.55 o 
   5   1   4      854.10      943.73      7.73 o 
   6   1   4       92.08      104.16      1.85 o 
   7   1   4       12.66       14.23      1.14 o 
   8   1   4       16.64       16.56      1.35 o 
   9   1   4        0.71        0.65      0.89 o 
  10   1   4      137.28      124.77      4.52 o 
  11   1   4       11.82       11.82      1.63 o 
  12   1   4        0.08        0.99      1.30 o 
  13   1   4        2.36        2.79      2.12 o 
 -15   2   4       72.47       62.33      9.80 o 
 -14   2   4      162.31      167.20      7.23 o 
 -13   2   4        4.70        3.90      1.57 o 
 -12   2   4       64.99       59.31      3.03 o 
 -11   2   4       27.28       27.67      1.86 o 
 -10   2   4      403.94      343.46      5.22 o 
  -9   2   4      879.27      806.42      7.90 o 
  -8   2   4      119.46      109.70      2.27 o 
  -7   2   4        4.78        6.46      0.58 o 
  -6   2   4       24.67       20.76      0.96 o 
  -5   2   4      959.78     1025.89      8.23 o 
  -4   2   4      329.58      359.91      4.19 o 
  -3   2   4       82.68       84.92      1.32 o 
  -2   2   4        9.42        8.24      0.61 o 
  -1   2   4       27.32       29.98      0.95 o 
   0   2   4    11771.70    12173.96    102.53 o 
   1   2   4       27.07       34.58      0.80 o 
   2   2   4      256.12      275.93      2.58 o 
   3   2   4        0.69        1.25      0.29 o 
   4   2   4        0.10        0.36      0.29 o 
   5   2   4      694.28      707.10      5.77 o 
   6   2   4       55.43       55.30      1.58 o 
   7   2   4       24.95       29.64      1.42 o 
   8   2   4        0.63        0.64      0.73 o 
   9   2   4       70.36       66.79      3.14 o 
  10   2   4       18.48       14.94      1.65 o 
  11   2   4        0.25        0.53      1.47 o 
  12   2   4       12.49       13.26      2.45 o 
  13   2   4        7.72        5.61      2.58 o 
 -15   3   4       36.29       39.06      4.61 o 
 -14   3   4      134.42      162.65      6.22 o 
 -13   3   4      145.07      149.05      4.66 o 
 -12   3   4        5.50        1.58      1.06 o 
 -11   3   4        4.23        3.34      1.00 o 
 -10   3   4        0.13        1.37      0.86 o 
  -9   3   4       34.01       21.40      1.83 o 
  -8   3   4      275.85      265.83      4.97 o 
  -7   3   4       78.36       74.48      2.21 o 
  -6   3   4      107.80      101.84      2.30 o 
  -5   3   4      563.99      621.69      5.48 o 
  -4   3   4     1220.86     1300.97     10.72 o 
  -3   3   4       14.83       15.97      0.95 o 
  -2   3   4       48.71       50.56      1.00 o 
  -1   3   4     1411.93     1604.83      9.02 o 
   0   3   4        0.74       -0.07      0.20 o 
   1   3   4      396.17      453.12      3.92 o 
   2   3   4      213.97      253.70      2.44 o 
   3   3   4      177.37      198.85      2.34 o 
   4   3   4     1165.61     1168.75      8.87 o 
   5   3   4     1233.70     1176.43      8.89 o 
   6   3   4      343.75      345.08      4.27 o 
   7   3   4       81.03       79.70      2.01 o 
   8   3   4       62.83       70.77      2.15 o 
   9   3   4       52.57       55.49      3.82 o 
  10   3   4       22.41       23.75      2.96 o 
  11   3   4      109.88      116.11      5.19 o 
  12   3   4        1.41       -1.48      2.75 o 
  13   3   4       27.46       34.99     12.10 o 
 -14   4   4      168.01      191.13      6.08 o 
 -13   4   4        1.48        3.76      1.51 o 
 -12   4   4       65.24       71.19      3.30 o 
 -11   4   4       13.99       15.94      1.64 o 
 -10   4   4       10.37        9.64      1.43 o 
  -9   4   4       62.78       39.15      3.04 o 
  -8   4   4        7.57       10.50      1.41 o 
  -7   4   4       25.17       24.35      1.78 o 
  -6   4   4        3.56        4.93      0.74 o 
  -5   4   4      245.89      269.39      3.89 o 
  -4   4   4      127.96      147.04      2.49 o 
  -3   4   4        6.13        4.19      0.54 o 
  -2   4   4       29.90       42.47      1.00 o 
  -1   4   4        2.03        4.19      0.37 o 
   0   4   4      374.93      441.41      3.71 o 
   1   4   4        6.41        5.41      0.51 o 
   2   4   4       63.66       74.12      1.54 o 
   3   4   4      205.12      216.31      2.84 o 
   4   4   4       43.55       39.14      1.56 o 
   5   4   4      952.30      900.33      8.80 o 
   6   4   4        0.17        0.65      0.66 o 
   7   4   4      227.20      240.87      4.43 o 
   8   4   4       24.21       24.46      1.96 o 
   9   4   4      157.09      165.55      4.25 o 
  10   4   4      193.83      220.15      7.00 o 
  11   4   4       50.81       42.20      4.54 o 
  12   4   4       30.37       32.37      3.66 o 
 -14   5   4       75.33       72.72      6.65 o 
 -13   5   4        5.23        5.12      1.71 o 
 -12   5   4        6.26        7.60      1.55 o 
 -11   5   4       10.90        9.39      2.06 o 
 -10   5   4       57.78       54.06      3.59 o 
  -9   5   4       15.86       14.14      1.43 o 
  -8   5   4       15.33       14.98      1.40 o 
  -7   5   4       55.20       58.02      2.30 o 
  -6   5   4       21.28       25.26      1.79 o 
  -5   5   4       17.45       15.89      1.18 o 
  -4   5   4       10.13       11.49      1.28 o 
  -3   5   4       25.18       24.82      1.35 o 
  -2   5   4       52.34       50.67      1.40 o 
  -1   5   4       24.60       29.84      1.02 o 
   0   5   4       64.35       65.06      1.24 o 
   1   5   4      455.52      483.69      4.24 o 
   2   5   4       92.41       94.25      2.02 o 
   3   5   4       43.07       39.41      2.10 o 
   4   5   4       43.12       42.36      2.21 o 
   5   5   4      411.03      392.38      6.53 o 
   6   5   4       12.43       10.16      1.17 o 
   7   5   4        2.89        2.34      0.91 o 
   8   5   4        2.74        2.17      1.07 o 
   9   5   4        5.75        3.71      1.36 o 
  10   5   4       89.22      102.38      4.05 o 
  11   5   4       85.98       87.71      6.03 o 
  12   5   4        3.35        1.57      2.17 o 
 -13   6   4        2.46       -0.47      1.51 o 
 -12   6   4        3.79        3.59      1.52 o 
 -11   6   4       36.32       41.47      3.10 o 
 -10   6   4      337.06      328.99     11.14 o 
  -9   6   4      261.60      271.32      8.14 o 
  -8   6   4       68.00       67.37      2.67 o 
  -7   6   4       35.95       33.82      2.00 o 
  -6   6   4      145.50      140.01      3.13 o 
  -5   6   4     1055.96     1092.71     11.80 o 
  -4   6   4     1610.17     1622.23     14.01 o 
  -3   6   4       22.78       22.94      1.42 o 
  -2   6   4        0.84        1.54      0.52 o 
  -1   6   4       11.95        9.59      0.74 o 
   0   6   4      383.45      383.86      4.31 o 
   1   6   4      407.21      403.65      4.41 o 
   2   6   4       88.64       85.27      2.28 o 
   3   6   4        3.67        3.55      0.89 o 
   4   6   4       44.96       41.39      2.31 o 
   5   6   4      179.35      192.59      4.64 o 
   6   6   4      125.55      129.19      3.96 o 
   7   6   4       16.21       15.62      1.68 o 
   8   6   4        0.55        1.65      1.07 o 
   9   6   4        1.35        1.18      1.27 o 
  10   6   4       38.08       31.95      2.94 o 
  11   6   4      201.62      195.52     10.98 o 
 -12   7   4        0.00        4.40      2.19 o 
 -11   7   4        2.46        1.83      1.97 o 
 -10   7   4        0.68        1.62      1.44 o 
  -9   7   4        7.05        8.65      1.43 o 
  -8   7   4        1.13        1.47      0.95 o 
  -7   7   4        2.40       -0.27      0.76 o 
  -6   7   4        7.10        7.87      1.13 o 
  -5   7   4        4.45        4.66      0.90 o 
  -4   7   4        4.65        3.12      0.96 o 
  -3   7   4       31.93       30.69      1.92 o 
  -2   7   4        0.59        0.60      0.63 o 
  -1   7   4       31.97       29.30      2.18 o 
   0   7   4        5.28        6.61      1.03 o 
   1   7   4        0.03        0.56      0.67 o 
   2   7   4        6.28        3.20      1.05 o 
   3   7   4        6.84        7.69      1.75 o 
   4   7   4       73.21       73.89      3.68 o 
   5   7   4       49.95       42.40      2.94 o 
   6   7   4        0.29        1.16      1.11 o 
   7   7   4        3.83        3.24      1.32 o 
   8   7   4       17.04       18.77      2.12 o 
   9   7   4        0.48        1.43      1.42 o 
  10   7   4       11.48        8.83      2.35 o 
 -11   8   4       27.63       20.66      2.53 o 
 -10   8   4       31.75       38.32      3.73 o 
  -9   8   4        1.86       -1.16      1.16 o 
  -8   8   4      129.52      137.19      4.47 o 
  -7   8   4       11.02       10.56      1.90 o 
  -6   8   4      246.27      250.33      5.40 o 
  -5   8   4        0.06       -0.30      1.07 o 
  -4   8   4       67.67       73.81      3.37 o 
  -3   8   4       77.14       89.74      3.28 o 
  -2   8   4        7.79        7.86      1.21 o 
  -1   8   4       75.21       73.36      2.77 o 
   0   8   4        2.13        2.78      0.96 o 
   1   8   4       10.88        9.84      1.24 o 
   2   8   4       57.63       58.58      2.59 o 
   3   8   4        8.24        7.91      1.69 o 
   4   8   4       25.93       24.34      3.82 o 
   5   8   4      129.35      138.06      5.30 o 
   6   8   4        6.87        7.95      2.13 o 
   7   8   4        0.16        0.56      1.34 o 
   8   8   4        0.06        2.66      1.58 o 
   9   8   4       82.39       95.28      4.41 o 
  -9   9   4        3.66        3.05      1.89 o 
  -8   9   4       38.37       38.27      3.87 o 
  -7   9   4        6.07        7.63      1.79 o 
  -6   9   4        3.10       -0.31      1.23 o 
  -5   9   4        0.04        2.66      1.66 o 
  -4   9   4        3.50        2.44      1.64 o 
  -3   9   4        0.99        1.13      1.33 o 
  -2   9   4       31.81       30.85      2.87 o 
  -1   9   4      118.01      112.83      5.01 o 
   0   9   4       10.14        9.20      1.49 o 
   1   9   4       46.32       46.18      2.55 o 
   2   9   4       26.10       21.91      2.95 o 
   3   9   4       17.45       18.14      1.79 o 
   4   9   4       13.03       14.46      2.67 o 
   5   9   4        3.73        4.62      2.76 o 
   6   9   4       16.16       11.88      5.20 o 
   7   9   4        6.46        7.52      2.32 o 
  -7  10   4        0.01        0.21      1.53 o 
  -6  10   4        3.50        1.98      1.48 o 
  -5  10   4       14.14       13.99      2.10 o 
  -4  10   4       33.77       33.05      3.72 o 
  -3  10   4        8.14        9.56      3.10 o 
  -2  10   4        2.09        0.22      1.82 o 
  -1  10   4        4.19        8.89      2.74 o 
   0  10   4        5.01        8.90      2.82 o 
   1  10   4       94.55       97.55      6.64 o 
   2  10   4        0.68        0.98      2.17 o 
   3  10   4       29.17       29.03      4.54 o 
   4  10   4        9.14        9.83      2.43 o 
   5  10   4       85.78       90.52      5.75 o 
  -2  11   4       20.15       30.02      4.90 o 
  -1  11   4       11.01        7.80      3.01 o 
   0  11   4       67.33       75.46      6.33 o 
 -16   1   5        4.81        1.89      3.76 o 
 -15   1   5        8.93       11.39      4.88 o 
 -14   1   5       83.60      114.88     10.54 o 
 -13   1   5        5.54        5.83      1.68 o 
 -12   1   5       64.17       59.69      2.57 o 
 -11   1   5        0.55        0.18      0.71 o 
 -10   1   5        9.40        6.68      0.88 o 
  -9   1   5      881.27      882.45      7.50 o 
  -8   1   5      128.10      141.95      2.07 o 
  -7   1   5       50.92       55.73      1.39 o 
  -6   1   5      172.73      196.47      2.65 o 
  -5   1   5      155.07      164.49      2.57 o 
  -4   1   5     2368.51     2441.73     15.07 o 
  -3   1   5      171.68      178.30      2.08 o 
  -2   1   5     1102.21     1117.01     10.31 o 
  -1   1   5      179.35      177.09      4.85 o 
   0   1   5     1647.56     1799.63     15.90 o 
   1   1   5     1141.50     1198.62     10.52 o 
   2   1   5        0.78        2.20      0.37 o 
   3   1   5        7.97        5.92      0.58 o 
   4   1   5       92.71      122.82      1.70 o 
   5   1   5      104.99      103.97      1.80 o 
   6   1   5      106.71      126.24      2.61 o 
   7   1   5        6.95        5.40      0.93 o 
   8   1   5       13.02       12.75      1.31 o 
   9   1   5       57.53       53.44      2.85 o 
  10   1   5       38.47       36.59      2.41 o 
  11   1   5       81.33       76.90      3.32 o 
  12   1   5        0.73        1.26      1.37 o 
  13   1   5        0.02        1.01      3.23 o 
 -15   2   5        0.02        0.04      2.92 o 
 -14   2   5       17.47       12.65      2.80 o 
 -13   2   5        5.49        6.63      1.43 o 
 -12   2   5        0.00        1.34      0.93 o 
 -11   2   5       10.14        7.62      1.14 o 
 -10   2   5      316.12      342.39      5.19 o 
  -9   2   5      390.61      343.93      5.34 o 
  -8   2   5        1.45        1.22      0.47 o 
  -7   2   5        7.75        5.79      0.66 o 
  -6   2   5       47.72       39.34      1.38 o 
  -5   2   5     3248.13     3613.95     30.45 o 
  -4   2   5      629.70      656.53      6.21 o 
  -3   2   5       54.19       55.92      1.26 o 
  -2   2   5        2.30        0.83      0.75 o 
  -1   2   5      642.46      663.12      5.53 o 
   0   2   5      498.72      488.83      4.42 o 
   1   2   5      990.73     1105.76      7.79 o 
   2   2   5        1.32        2.13      0.36 o 
   3   2   5      517.69      540.66      5.88 o 
   4   2   5      118.62      124.49      1.89 o 
   5   2   5       88.42       71.73      1.68 o 
   6   2   5        0.25        1.88      0.59 o 
   7   2   5       24.33       25.12      1.62 o 
   8   2   5       83.67       90.04      2.91 o 
   9   2   5       82.86       72.50      2.83 o 
  10   2   5       63.33       67.70      3.07 o 
  11   2   5      126.48      130.24      5.38 o 
  12   2   5        0.92        1.66      1.66 o 
  13   2   5       27.38       38.19      5.61 o 
 -15   3   5      159.67      161.80      7.62 o 
 -14   3   5        1.29        2.39      1.51 o 
 -13   3   5        4.18        1.21      1.25 o 
 -12   3   5        1.13        2.16      1.09 o 
 -11   3   5        1.87        1.23      0.94 o 
 -10   3   5      653.70      575.44      7.34 o 
  -9   3   5       32.44       21.63      1.55 o 
  -8   3   5        2.70        6.90      1.12 o 
  -7   3   5        0.12        0.26      0.45 o 
  -6   3   5       50.97       56.32      1.59 o 
  -5   3   5       20.75       22.99      1.09 o 
  -4   3   5      150.05      164.71      2.73 o 
  -3   3   5       23.08       27.10      1.36 o 
  -2   3   5       44.60       48.06      1.17 o 
  -1   3   5        7.01        6.42      0.58 o 
   0   3   5     6212.18     7148.91     46.98 o 
   1   3   5      797.17      928.92      6.23 o 
   2   3   5        0.00       -0.03      0.25 o 
   3   3   5       10.19       18.49      0.82 o 
   4   3   5        3.64        3.16      0.55 o 
   5   3   5     2368.90     2353.73     16.45 o 
   6   3   5      168.94      167.58      2.93 o 
   7   3   5       26.22       24.47      1.45 o 
   8   3   5        2.73        3.07      0.82 o 
   9   3   5        7.81        6.34      1.82 o 
  10   3   5       88.57      104.64      4.85 o 
  11   3   5        0.00        1.94      1.70 o 
  12   3   5        6.71        2.32      2.47 o 
 -15   4   5        2.35        4.90      2.61 o 
 -14   4   5      103.81      119.87      4.56 o 
 -13   4   5      143.05      153.85      4.56 o 
 -12   4   5        2.83        1.23      1.16 o 
 -11   4   5       29.77       23.11      2.21 o 
 -10   4   5        3.31        0.14      0.76 o 
  -9   4   5       38.38       37.07      2.21 o 
  -8   4   5        1.66        0.99      0.76 o 
  -7   4   5        0.08       -0.07      0.54 o 
  -6   4   5       15.79       14.17      1.30 o 
  -5   4   5      246.85      265.61      4.37 o 
  -4   4   5        6.27        9.56      0.86 o 
  -3   4   5        1.81        1.25      0.37 o 
  -2   4   5        0.00       -0.04      0.27 o 
  -1   4   5       62.17       73.01      1.21 o 
   0   4   5      422.51      455.01      5.20 o 
   1   4   5       67.63       87.04      1.63 o 
   2   4   5      154.90      155.12      2.17 o 
   3   4   5      177.56      191.99      2.69 o 
   4   4   5      111.50      110.82      2.72 o 
   5   4   5      330.53      310.39      5.52 o 
   6   4   5      117.54      114.86      3.16 o 
   7   4   5       48.82       49.04      2.75 o 
   8   4   5        0.00        0.72      1.02 o 
   9   4   5       89.48       97.38      4.62 o 
  10   4   5       22.96       22.30      2.94 o 
  11   4   5       16.23       26.84      6.15 o 
  12   4   5        9.05        5.10      4.08 o 
 -14   5   5        6.59        6.41      2.31 o 
 -13   5   5       82.73       75.87      4.01 o 
 -12   5   5        1.50        1.24      1.16 o 
 -11   5   5       39.93       42.73      3.12 o 
 -10   5   5        2.22        0.67      0.82 o 
  -9   5   5       45.71       36.85      2.15 o 
  -8   5   5       60.33       54.12      2.32 o 
  -7   5   5       79.14       77.21      2.81 o 
  -6   5   5      227.98      227.55      4.47 o 
  -5   5   5        8.49        7.85      0.98 o 
  -4   5   5       23.07       18.72      1.25 o 
  -3   5   5       22.72       25.62      1.13 o 
  -2   5   5       16.41       13.01      0.87 o 
  -1   5   5      135.76      122.09      1.65 o 
   0   5   5      127.79      145.10      1.80 o 
   1   5   5       13.64       14.20      0.81 o 
   2   5   5       60.63       67.63      2.32 o 
   3   5   5       11.90        9.29      1.01 o 
   4   5   5        1.02        2.51      0.86 o 
   5   5   5      101.67      105.49      3.32 o 
   6   5   5       45.08       45.78      2.72 o 
   7   5   5        1.11        2.95      0.97 o 
   8   5   5        3.38        4.30      1.31 o 
   9   5   5       25.50       28.38      2.65 o 
  10   5   5      131.02      120.11      6.47 o 
  11   5   5        1.88        0.04      1.81 o 
 -13   6   5        1.29        2.02      1.71 o 
 -12   6   5       51.57       49.54      3.47 o 
 -11   6   5        1.98        0.74      1.24 o 
 -10   6   5       41.68       42.23      3.39 o 
  -9   6   5      102.39       87.02      3.95 o 
  -8   6   5       38.20       31.24      1.96 o 
  -7   6   5      154.22      154.49      3.45 o 
  -6   6   5       33.82       37.55      3.68 o 
  -5   6   5      308.17      310.95      5.36 o 
  -4   6   5        0.63        0.51      0.64 o 
  -3   6   5       57.06       53.19      2.05 o 
  -2   6   5      111.84      109.29      2.28 o 
  -1   6   5       10.72        9.14      0.73 o 
   0   6   5       50.66       39.33      1.25 o 
   1   6   5      101.68      125.18      3.42 o 
   2   6   5        4.17        5.96      0.81 o 
   3   6   5       41.04       37.15      2.53 o 
   4   6   5        5.93        8.53      1.30 o 
   5   6   5       11.89        7.02      1.31 o 
   6   6   5       96.83      106.22      4.03 o 
   7   6   5        1.06        0.33      1.12 o 
   8   6   5       14.47       14.15      1.82 o 
   9   6   5       94.42       93.39      6.16 o 
  10   6   5       33.67       35.75      6.57 o 
  11   6   5      101.98      105.69      7.03 o 
 -12   7   5       16.64       17.00      2.71 o 
 -11   7   5        0.00        1.10      1.32 o 
 -10   7   5       83.12       73.26      4.75 o 
  -9   7   5       58.98       70.34      3.25 o 
  -8   7   5       13.36       13.98      2.15 o 
  -7   7   5       14.10       15.30      1.90 o 
  -6   7   5        0.04       -0.61      0.63 o 
  -5   7   5       85.92       84.83      2.93 o 
  -4   7   5     1268.04     1273.21     13.19 o 
  -3   7   5       23.19       24.20      1.69 o 
  -2   7   5       14.05       16.20      2.20 o 
  -1   7   5       22.28       18.70      1.08 o 
   0   7   5       40.92       30.10      1.22 o 
   1   7   5      442.17      445.56      8.43 o 
   2   7   5        1.49        1.25      0.91 o 
   3   7   5        0.11        0.32      0.91 o 
   4   7   5       55.99       48.92      3.07 o 
   5   7   5       92.48       98.01      3.85 o 
   6   7   5      101.62      101.93      4.18 o 
   7   7   5        0.83        2.82      1.30 o 
   8   7   5       18.33       24.71      3.10 o 
   9   7   5        1.87       -1.33      1.59 o 
  10   7   5       43.68       44.41     10.73 o 
 -11   8   5        3.05        5.04      2.30 o 
 -10   8   5       19.29       22.33      3.33 o 
  -9   8   5       33.65       40.17      3.04 o 
  -8   8   5       11.15       10.66      1.72 o 
  -7   8   5        0.01        0.74      1.13 o 
  -6   8   5       60.24       62.92      3.20 o 
  -5   8   5      659.59      655.11     12.83 o 
  -4   8   5      252.17      256.90      6.20 o 
  -3   8   5       34.12       36.16      2.37 o 
  -2   8   5        4.90        5.26      1.08 o 
  -1   8   5       12.36       13.93      1.33 o 
   0   8   5      157.57      135.32      6.94 o 
   1   8   5      279.46      290.11      8.41 o 
   2   8   5        5.78        3.99      1.34 o 
   3   8   5       52.94       63.97      3.76 o 
   4   8   5       26.23       29.04      2.97 o 
   5   8   5      316.86      359.55      8.88 o 
   6   8   5        0.49        0.08      1.51 o 
   7   8   5        3.19        0.40      1.82 o 
   8   8   5       17.48       15.22      2.60 o 
  -9   9   5        3.12        5.80      2.23 o 
  -8   9   5        4.95        8.86      2.41 o 
  -7   9   5       21.40       18.72      2.33 o 
  -6   9   5       32.81       31.75      3.17 o 
  -5   9   5       10.52       14.16      2.69 o 
  -4   9   5        0.07       -1.01      1.01 o 
  -3   9   5        1.16        1.88      1.14 o 
  -2   9   5       18.73       13.98      1.83 o 
  -1   9   5       11.80       11.38      2.35 o 
   0   9   5       90.89       87.84      5.06 o 
   1   9   5        0.21        4.03      2.14 o 
   2   9   5       47.73       49.67      4.27 o 
   3   9   5       21.96       27.55      3.75 o 
   4   9   5       26.81       21.07      3.10 o 
   5   9   5       10.29       12.87      2.71 o 
   6   9   5        0.15        1.72      1.81 o 
   7   9   5       52.62       51.36      8.54 o 
  -7  10   5        0.25       -1.27      1.27 o 
  -6  10   5       11.68        9.60      2.00 o 
  -5  10   5       52.71       46.31      8.89 o 
  -4  10   5       24.08       29.73      3.67 o 
  -3  10   5        9.88        8.16      3.09 o 
  -2  10   5        6.49        4.53      2.30 o 
  -1  10   5       19.22       26.87      4.23 o 
   0  10   5        2.16        1.76      2.16 o 
   1  10   5        0.08        0.79      2.02 o 
   2  10   5        0.34        1.88      1.74 o 
   3  10   5        2.01        3.72      2.33 o 
   4  10   5        0.65        1.68      1.81 o 
  -1  11   5       56.62       54.69      6.33 o 
 -15   0   6       23.14       33.31      6.86 o 
 -14   0   6       27.71       23.07      5.55 o 
 -13   0   6      101.44      106.10      9.17 o 
 -12   0   6        1.61        1.22      2.96 o 
 -11   0   6      259.08      267.68      5.21 o 
 -10   0   6      805.90      747.91      8.35 o 
  -9   0   6        0.30        0.74      0.63 o 
  -8   0   6      659.80      609.63      9.77 o 
  -7   0   6       76.29       90.20      2.30 o 
  -6   0   6     1547.18     1560.83     14.43 o 
  -5   0   6       99.04       74.19      2.02 o 
  -4   0   6     1968.59     2096.50     18.78 o 
  -3   0   6      262.04      293.01      4.49 o 
  -2   0   6     1082.04     1134.25     15.09 o 
   0   0   6        0.26        2.47      1.17 o 
   1   0   6      257.38      246.78      5.83 o 
   2   0   6       21.48       22.79      1.48 o 
   3   0   6      210.15      239.21      4.18 o 
   4   0   6        1.02        0.92      0.55 o 
   5   0   6      261.58      278.51      8.21 o 
   6   0   6        6.79        9.31      1.69 o 
   7   0   6        6.20        4.44      1.30 o 
   8   0   6       78.06       82.40      6.18 o 
   9   0   6        9.10        5.86      2.22 o 
  10   0   6       25.58       22.89      3.30 o 
  11   0   6       10.15       12.54      2.99 o 
  12   0   6       55.07       51.08      4.87 o 
  13   0   6       79.99       84.90      5.96 o 
 -16   1   6        1.13       -0.71      3.50 o 
 -15   1   6       55.61       54.56      8.57 o 
 -14   1   6       28.10       29.70      6.55 o 
 -13   1   6       14.72       14.56      2.16 o 
 -12   1   6       12.16       11.68      1.41 o 
 -11   1   6       50.33       48.38      1.83 o 
 -10   1   6      958.43      914.88      7.94 o 
  -9   1   6      344.51      319.12      4.28 o 
  -8   1   6       45.56       47.49      1.75 o 
  -7   1   6       36.94       38.09      1.32 o 
  -6   1   6       14.53       12.36      0.79 o 
  -5   1   6      521.37      602.64      4.87 o 
  -4   1   6      197.97      209.68      2.53 o 
  -3   1   6      862.85      870.26      7.12 o 
  -2   1   6      297.51      301.64      4.79 o 
  -1   1   6       56.85       61.88      1.99 o 
   0   1   6     3621.64     3890.14     32.28 o 
   1   1   6       46.57       55.34      1.63 o 
   2   1   6      223.10      236.16      4.76 o 
   3   1   6        0.84        2.38      0.43 o 
   4   1   6       88.56      104.11      1.80 o 
   5   1   6      727.09      742.15      6.83 o 
   6   1   6        0.03        0.93      0.67 o 
   7   1   6       18.96       21.09      1.70 o 
   8   1   6        1.40       -0.21      0.60 o 
   9   1   6        3.79        1.81      1.01 o 
  10   1   6       54.63       59.05      2.85 o 
  11   1   6        6.41        3.31      1.30 o 
  12   1   6        5.92        5.10      1.59 o 
 -16   2   6        0.08        1.01      3.28 o 
 -15   2   6       17.88       13.27      5.21 o 
 -14   2   6       28.72       32.43      2.94 o 
 -13   2   6        0.30        0.01      1.01 o 
 -12   2   6        1.26        0.36      0.88 o 
 -11   2   6        2.64        3.00      0.88 o 
 -10   2   6      796.48      742.98      8.23 o 
  -9   2   6      832.00      727.33      7.17 o 
  -8   2   6       29.32       24.50      1.29 o 
  -7   2   6        0.84        1.44      0.52 o 
  -6   2   6      143.93      147.25      2.69 o 
  -5   2   6      792.79      889.26      7.91 o 
  -4   2   6      228.53      225.37      4.45 o 
  -3   2   6       61.99       67.23      1.40 o 
  -2   2   6       73.42       84.18      1.93 o 
  -1   2   6        5.47        2.78      0.43 o 
   0   2   6      846.11      988.90      9.88 o 
   1   2   6     6829.03     7652.08     54.08 o 
   2   2   6      257.57      259.12      3.11 o 
   3   2   6       32.29       31.64      1.12 o 
   4   2   6       26.55       19.67      0.97 o 
   5   2   6      349.80      329.41      3.83 o 
   6   2   6     1270.00     1283.27     10.40 o 
   7   2   6       78.14       75.33      2.44 o 
   8   2   6       31.57       36.57      2.25 o 
   9   2   6        9.36        9.66      1.45 o 
  10   2   6       14.05       17.49      1.86 o 
  11   2   6        0.00       -0.46      1.55 o 
  12   2   6        2.00       -1.06      1.89 o 
 -15   3   6       10.32       11.04      3.19 o 
 -14   3   6      291.71      329.60      7.16 o 
 -13   3   6       10.10        9.63      1.59 o 
 -12   3   6        2.94        3.14      1.17 o 
 -11   3   6        2.66        0.17      0.85 o 
 -10   3   6       11.32        9.14      1.29 o 
  -9   3   6       37.62       17.03      1.80 o 
  -8   3   6       14.79       14.72      1.43 o 
  -7   3   6      365.76      341.16      4.66 o 
  -6   3   6       42.65       44.60      1.52 o 
  -5   3   6       56.71       77.57      1.83 o 
  -4   3   6     2363.77     2588.99     16.35 o 
  -3   3   6       12.03       10.00      0.65 o 
  -2   3   6       56.80       62.56      1.61 o 
  -1   3   6       93.15       99.97      2.28 o 
   0   3   6        2.60        5.14      0.64 o 
   1   3   6     4623.49     4875.42     28.11 o 
   2   3   6        7.18        5.34      0.52 o 
   3   3   6       75.15       83.77      1.58 o 
   4   3   6       49.80       50.22      1.54 o 
   5   3   6      342.82      343.25      4.01 o 
   6   3   6        4.10        3.11      0.64 o 
   7   3   6       40.81       35.59      1.69 o 
   8   3   6       56.32       57.70      2.48 o 
   9   3   6        0.03        1.30      1.32 o 
  10   3   6       42.51       44.60      3.79 o 
  11   3   6        9.88       10.50      2.39 o 
  12   3   6       16.99       15.00      4.69 o 
 -15   4   6       12.75       12.82      2.20 o 
 -14   4   6      324.49      368.04      7.93 o 
 -13   4   6        6.96        6.73      1.51 o 
 -12   4   6        0.17        1.56      1.09 o 
 -11   4   6        4.24        5.41      1.19 o 
 -10   4   6        1.31       -0.21      0.66 o 
  -9   4   6        0.04        0.03      0.73 o 
  -8   4   6        3.22        2.18      0.87 o 
  -7   4   6        3.62        2.40      0.78 o 
  -6   4   6        8.51        7.95      1.03 o 
  -5   4   6       53.39       54.33      2.73 o 
  -4   4   6      428.48      417.91     12.59 o 
  -3   4   6        6.60        6.87      0.52 o 
  -2   4   6       92.10       86.76      2.21 o 
  -1   4   6      216.21      215.08      2.90 o 
   0   4   6       30.58       27.87      1.25 o 
   1   4   6      366.32      423.17      4.93 o 
   2   4   6        0.54        0.91      0.34 o 
   3   4   6       16.85       17.23      1.10 o 
   4   4   6        6.28        5.81      0.77 o 
   5   4   6      157.39      153.09      3.20 o 
   6   4   6       21.18       19.97      1.52 o 
   7   4   6       14.26       14.90      1.61 o 
   8   4   6        0.20       -0.36      0.93 o 
   9   4   6        0.94       -1.52      1.52 o 
  10   4   6        0.16       -1.42      1.42 o 
  11   4   6        0.14       -1.53      1.53 o 
  12   4   6        0.43        1.25      2.31 o 
 -14   5   6       13.22       12.84      2.20 o 
 -13   5   6       85.21       92.80      4.23 o 
 -12   5   6        0.09       -0.18      1.12 o 
 -11   5   6        5.11        5.02      1.23 o 
 -10   5   6       25.03       28.62      2.03 o 
  -9   5   6       13.00       12.03      1.36 o 
  -8   5   6        1.10        1.13      0.89 o 
  -7   5   6       54.06       48.85      3.01 o 
  -6   5   6        1.24        0.77      0.67 o 
  -5   5   6       32.23       29.93      1.63 o 
  -4   5   6       32.05       34.71      1.80 o 
  -3   5   6        4.17        2.59      0.52 o 
  -2   5   6        0.21        0.64      0.30 o 
  -1   5   6       34.36       38.38      1.32 o 
   0   5   6       15.05       19.95      1.25 o 
   1   5   6       16.96       21.41      1.17 o 
   2   5   6        2.13        1.79      0.53 o 
   3   5   6       11.64        8.53      0.97 o 
   4   5   6        1.22        0.71      0.75 o 
   5   5   6       79.16       79.73      3.02 o 
   6   5   6       54.70       53.80      2.82 o 
   7   5   6        9.46        8.92      1.38 o 
   8   5   6       26.17       26.23      2.32 o 
   9   5   6       18.78       15.37      4.62 o 
  10   5   6      342.84      353.05      9.43 o 
  11   5   6       53.27       49.13      7.60 o 
 -13   6   6        0.09        0.18      1.41 o 
 -12   6   6        8.34        6.76      1.66 o 
 -11   6   6       30.45       26.92      3.69 o 
 -10   6   6       28.91       27.48      2.22 o 
  -9   6   6      126.05      122.54      5.27 o 
  -8   6   6      176.02      180.43      4.41 o 
  -7   6   6       30.45       30.60      2.18 o 
  -6   6   6       89.00       80.97      2.81 o 
  -5   6   6     1832.83     1846.12     15.74 o 
  -4   6   6      245.07      239.11      4.04 o 
  -3   6   6        5.67        5.92      0.81 o 
  -2   6   6       28.67       24.46      1.51 o 
  -1   6   6        0.08        0.81      0.57 o 
   0   6   6      380.84      336.53      5.73 o 
   1   6   6       37.30       32.87      2.34 o 
   2   6   6        0.59        0.41      0.51 o 
   3   6   6       19.03       14.51      2.08 o 
   4   6   6        0.77        0.77      0.84 o 
   5   6   6      298.50      313.64      6.37 o 
   6   6   6        0.27        0.71      1.04 o 
   7   6   6       31.03       28.01      2.86 o 
   8   6   6        5.20        3.88      1.42 o 
   9   6   6       17.76       10.83      2.49 o 
  10   6   6      555.03      605.30     16.65 o 
 -12   7   6        4.57        3.07      2.38 o 
 -11   7   6        0.32        1.43      1.32 o 
 -10   7   6        5.18        4.39      2.36 o 
  -9   7   6       46.78       54.65      3.43 o 
  -8   7   6        5.79        4.87      1.24 o 
  -7   7   6       89.31       89.19      2.90 o 
  -6   7   6       49.40       40.73      2.75 o 
  -5   7   6      124.83      134.87      3.61 o 
  -4   7   6      749.63      752.64      8.46 o 
  -3   7   6      230.99      229.08      4.94 o 
  -2   7   6       25.79       25.25      1.13 o 
  -1   7   6      135.35      130.18      3.32 o 
   0   7   6       38.01       27.05      2.08 o 
   1   7   6       47.26       42.69      3.54 o 
   2   7   6       18.98       19.80      2.02 o 
   3   7   6       34.42       39.62      3.36 o 
   4   7   6        0.20        0.95      0.99 o 
   5   7   6       14.72       15.48      2.01 o 
   6   7   6       43.19       37.72      3.23 o 
   7   7   6       13.13       11.55      2.25 o 
   8   7   6        1.17        0.84      1.47 o 
   9   7   6        1.13        1.17      1.49 o 
 -11   8   6        1.81        3.45      1.54 o 
 -10   8   6        0.29       -0.17      2.03 o 
  -9   8   6      149.16      162.47      9.95 o 
  -8   8   6       22.13       21.18      2.98 o 
  -7   8   6        8.82        6.33      1.28 o 
  -6   8   6       10.82        6.72      1.64 o 
  -5   8   6       72.47       68.99      3.53 o 
  -4   8   6      772.74      795.97     11.70 o 
  -3   8   6        9.25        6.04      1.08 o 
  -2   8   6       11.32       12.44      1.89 o 
  -1   8   6        0.00       -0.54      1.53 o 
   0   8   6       37.37       29.01      3.90 o 
   1   8   6       29.61       32.33      2.82 o 
   2   8   6        4.82        4.47      1.51 o 
   3   8   6        1.20        0.34      1.15 o 
   4   8   6       13.31       10.39      1.98 o 
   5   8   6       73.78       78.10      5.00 o 
   6   8   6       27.22       22.45      3.25 o 
   7   8   6       14.16       14.41      2.94 o 
   8   8   6        4.16        3.35      1.88 o 
 -10   9   6        1.56        4.08      2.47 o 
  -9   9   6       56.96       66.01      5.40 o 
  -8   9   6        0.04        0.02      1.39 o 
  -7   9   6        0.25        0.64      1.59 o 
  -6   9   6        0.15       -1.34      1.34 o 
  -5   9   6        2.50        2.34      1.79 o 
  -4   9   6      100.69       90.33      3.53 o 
  -3   9   6       69.18       74.50      6.60 o 
  -2   9   6        0.04        0.26      1.69 o 
  -1   9   6       19.08       18.55      2.80 o 
   0   9   6        0.80        2.89      1.71 o 
   1   9   6       18.76        5.85      2.22 o 
   2   9   6        5.53        3.38      1.71 o 
   3   9   6       30.92       30.49      3.51 o 
   4   9   6        7.24        5.42      2.09 o 
   5   9   6       22.43       25.76      3.55 o 
   6   9   6        2.17        2.29      1.97 o 
  -7  10   6       10.67       13.03      2.28 o 
  -6  10   6        9.65       12.49      4.03 o 
  -5  10   6        0.08        1.55      2.98 o 
  -4  10   6       30.86       26.63      3.50 o 
  -3  10   6       18.50       12.67      3.47 o 
  -2  10   6        4.85        9.37      2.97 o 
  -1  10   6       15.89       24.55      4.16 o 
   0  10   6        0.16        2.30      1.98 o 
   1  10   6       27.67       15.37      3.36 o 
   2  10   6        4.76       -1.74      1.74 o 
   3  10   6       13.85       12.73      3.31 o 
   4  10   6        0.54       -0.59      1.69 o 
 -16   1   7        2.60        6.65      3.75 o 
 -15   1   7       21.85       18.69      5.59 o 
 -14   1   7       42.64       39.77      4.01 o 
 -13   1   7       21.79       22.93      2.60 o 
 -12   1   7        0.91        0.94      0.77 o 
 -11   1   7       63.08       62.24      1.97 o 
 -10   1   7      154.73      147.92      2.94 o 
  -9   1   7     1109.03     1012.47      9.96 o 
  -8   1   7       49.49       58.31      1.64 o 
  -7   1   7      361.23      320.80      3.78 o 
  -6   1   7      471.21      489.65      5.20 o 
  -5   1   7      352.01      432.69      6.57 o 
  -4   1   7      334.20      362.93      3.95 o 
  -3   1   7      127.43      120.61      1.82 o 
  -2   1   7      244.48      251.52      3.55 o 
  -1   1   7       10.40       10.20      0.81 o 
   0   1   7      161.27      177.40      2.95 o 
   1   1   7      793.54      870.83      9.18 o 
   2   1   7       30.13       39.37      1.50 o 
   3   1   7       27.93       35.25      1.49 o 
   4   1   7        2.77        1.17      0.57 o 
   5   1   7      101.65      122.32      2.52 o 
   6   1   7       67.82       69.21      2.49 o 
   7   1   7       10.63        9.71      1.30 o 
   8   1   7       24.39       23.98      1.98 o 
   9   1   7       80.87       81.02      3.08 o 
  10   1   7      200.47      205.74      4.95 o 
  11   1   7        0.21       -1.22      1.22 o 
  12   1   7       15.06       14.62      2.18 o 
 -16   2   7       22.97       15.66      5.39 o 
 -15   2   7        7.05        3.78      3.45 o 
 -14   2   7       62.26       61.80      4.66 o 
 -13   2   7       15.07       15.57      2.79 o 
 -12   2   7       14.50       10.50      2.37 o 
 -11   2   7       14.75       16.87      1.46 o 
 -10   2   7       45.11       39.09      1.85 o 
  -9   2   7      176.99      173.38      4.12 o 
  -8   2   7       54.26       55.06      1.94 o 
  -7   2   7       42.38       40.01      1.67 o 
  -6   2   7       64.03       72.31      1.88 o 
  -5   2   7        2.37        0.52      0.35 o 
  -4   2   7      675.50      769.26      7.35 o 
  -3   2   7      121.71      129.01      2.02 o 
  -2   2   7      570.38      602.50      5.87 o 
  -1   2   7      371.99      396.01      4.37 o 
   0   2   7      626.76      739.65      6.97 o 
   1   2   7      929.41     1079.43     10.70 o 
   2   2   7       30.55       26.92      1.36 o 
   3   2   7      262.43      260.81      3.19 o 
   4   2   7       17.90       18.10      1.04 o 
   5   2   7        2.56        1.33      0.65 o 
   6   2   7      488.49      476.42      6.10 o 
   7   2   7        2.69        3.58      0.92 o 
   8   2   7        1.80        1.95      1.03 o 
   9   2   7        2.97        3.04      1.16 o 
  10   2   7      245.10      265.19      5.99 o 
  11   2   7       30.75       35.32      2.85 o 
  12   2   7        2.21        5.05      3.26 o 
 -15   3   7        0.53        0.97      1.76 o 
 -14   3   7      125.84      136.86      4.58 o 
 -13   3   7       17.22       12.64      1.83 o 
 -12   3   7        7.04        8.34      1.39 o 
 -11   3   7       51.94       55.55      2.63 o 
 -10   3   7       26.61       21.10      2.07 o 
  -9   3   7      134.72       96.02      3.37 o 
  -8   3   7       25.12       20.50      1.64 o 
  -7   3   7        0.11       -0.49      0.49 o 
  -6   3   7        0.01       -0.31      0.40 o 
  -5   3   7        9.95        6.75      0.66 o 
  -4   3   7      614.53      650.86      6.74 o 
  -3   3   7      348.90      355.15      3.84 o 
  -2   3   7       27.56       24.01      1.20 o 
  -1   3   7        2.68        5.52      0.73 o 
   0   3   7     1083.97     1247.35     12.36 o 
   1   3   7     2070.72     2298.42     15.56 o 
   2   3   7      137.53      129.85      2.06 o 
   3   3   7        0.39        0.43      0.40 o 
   4   3   7       79.00       71.09      1.96 o 
   5   3   7      743.84      749.10      6.76 o 
   6   3   7      264.24      263.26      4.12 o 
   7   3   7      127.97      119.53      3.15 o 
   8   3   7        0.03       -0.32      0.88 o 
   9   3   7        5.99        3.41      1.81 o 
  10   3   7        0.42       -0.96      1.40 o 
  11   3   7        1.11        2.90      2.72 o 
  12   3   7        6.63        3.79      2.33 o 
 -15   4   7       11.37       12.27      2.21 o 
 -14   4   7      206.97      223.17      6.09 o 
 -13   4   7        0.04       -0.75      1.11 o 
 -12   4   7       23.27       28.52      2.55 o 
 -11   4   7       11.62        7.94      1.35 o 
 -10   4   7        4.79        2.47      1.32 o 
  -9   4   7      727.67      625.72      9.61 o 
  -8   4   7       21.34       15.92      1.59 o 
  -7   4   7       49.93       48.91      4.77 o 
  -6   4   7       49.69       54.06      2.23 o 
  -5   4   7      199.65      191.75      3.64 o 
  -4   4   7      261.99      299.79      3.19 o 
  -3   4   7      134.25      138.38      2.01 o 
  -2   4   7      128.96      127.12      2.35 o 
  -1   4   7      126.67      140.62      2.39 o 
   0   4   7      117.16      115.86      2.37 o 
   1   4   7      585.53      670.67      6.86 o 
   2   4   7       14.55       16.62      0.87 o 
   3   4   7        9.27        9.63      0.81 o 
   4   4   7      180.51      172.34      3.12 o 
   5   4   7      321.44      304.02      4.45 o 
   6   4   7        6.26        7.51      1.16 o 
   7   4   7        5.16        4.15      1.07 o 
   8   4   7       11.38        7.58      2.40 o 
   9   4   7       67.00       75.92      4.56 o 
  10   4   7       51.74       53.13      4.43 o 
  11   4   7       10.17        7.15      2.84 o 
 -14   5   7      242.62      269.11      6.94 o 
 -13   5   7        0.13        1.99      1.31 o 
 -12   5   7        0.97        0.63      1.11 o 
 -11   5   7       34.38       31.01      2.35 o 
 -10   5   7      166.58      143.96      3.72 o 
  -9   5   7      487.72      445.25      7.49 o 
  -8   5   7       19.67       17.99      1.69 o 
  -7   5   7       86.94       88.64      2.95 o 
  -6   5   7       58.06       54.80      2.04 o 
  -5   5   7      155.22      157.68      3.56 o 
  -4   5   7       41.53       33.98      1.72 o 
  -3   5   7       40.17       37.11      1.26 o 
  -2   5   7       64.42       59.15      2.42 o 
  -1   5   7        0.16        0.47      0.51 o 
   0   5   7       24.64       19.01      1.14 o 
   1   5   7        9.80       25.67      1.93 o 
   2   5   7       11.92       16.21      1.80 o 
   3   5   7       53.33       54.49      2.02 o 
   4   5   7       32.01       33.63      2.25 o 
   5   5   7       37.58       40.34      2.54 o 
   6   5   7       18.89       20.18      2.12 o 
   7   5   7        3.12        1.39      1.12 o 
   8   5   7        2.63        5.20      1.85 o 
   9   5   7        0.05        0.77      1.63 o 
  10   5   7        0.91       -1.10      2.00 o 
  11   5   7       63.82       62.60      5.73 o 
 -14   6   7       35.56       38.70      3.61 o 
 -13   6   7        5.20        2.94      1.58 o 
 -12   6   7        1.61        4.08      1.79 o 
 -11   6   7        9.99       10.53      1.85 o 
 -10   6   7      177.09      171.19      4.49 o 
  -9   6   7        1.37        1.11      1.15 o 
  -8   6   7       41.61       37.59      2.52 o 
  -7   6   7        0.38        0.90      0.74 o 
  -6   6   7        3.97        2.39      0.87 o 
  -5   6   7     1027.91     1021.07     10.22 o 
  -4   6   7      111.12      110.22      2.63 o 
  -3   6   7      194.12      185.82      2.62 o 
  -2   6   7      102.61      114.88      4.00 o 
  -1   6   7       50.60       40.16      2.46 o 
   0   6   7       66.03       43.52      2.28 o 
   1   6   7        0.13        1.83      0.76 o 
   2   6   7       23.39       19.46      1.71 o 
   3   6   7        4.85        4.85      0.79 o 
   4   6   7        8.73        9.02      1.40 o 
   5   6   7        4.61        8.17      1.50 o 
   6   6   7       15.31       14.84      2.13 o 
   7   6   7        2.84        3.63      1.47 o 
   8   6   7       12.63       12.96      2.15 o 
   9   6   7       18.69       20.25      3.01 o 
  10   6   7       58.01       52.97      4.61 o 
 -13   7   7        4.07        2.35      1.68 o 
 -12   7   7        2.95        4.22      1.47 o 
 -11   7   7        2.18        0.32      1.31 o 
 -10   7   7       72.11       77.42      3.95 o 
  -9   7   7        6.40        3.06      1.56 o 
  -8   7   7       20.34       23.20      1.89 o 
  -7   7   7       11.84        9.69      1.57 o 
  -6   7   7       77.63       77.50      2.93 o 
  -5   7   7      426.60      432.47      6.69 o 
  -4   7   7      285.77      291.73      4.66 o 
  -3   7   7       19.42       16.01      1.76 o 
  -2   7   7       11.64       16.03      2.21 o 
  -1   7   7        0.04       -0.37      0.99 o 
   0   7   7      280.38      271.28      5.49 o 
   1   7   7      101.02       87.70      6.16 o 
   2   7   7       35.36       29.89      2.48 o 
   3   7   7       30.59       35.52      3.06 o 
   4   7   7       43.85       45.00      3.06 o 
   5   7   7      138.19      144.39      5.32 o 
   6   7   7      156.26      160.49      5.24 o 
   7   7   7       17.14       19.78      2.64 o 
   8   7   7       10.62        8.19      2.23 o 
   9   7   7       63.91       71.09      5.15 o 
 -11   8   7        3.44        1.93      1.52 o 
 -10   8   7        6.35        7.31      1.78 o 
  -9   8   7       11.35        8.89      3.63 o 
  -8   8   7        6.29        8.54      1.84 o 
  -7   8   7        8.93        6.56      1.43 o 
  -6   8   7       25.47       24.42      2.44 o 
  -5   8   7       62.30       68.20      3.22 o 
  -4   8   7       40.95       43.33      2.43 o 
  -3   8   7       83.20       88.01      3.70 o 
  -2   8   7       12.57       13.68      1.78 o 
  -1   8   7       79.35       83.80      4.80 o 
   0   8   7       72.70       66.63      3.48 o 
   1   8   7      177.05      180.81      5.64 o 
   2   8   7       52.82       53.95      3.79 o 
   3   8   7      133.73      149.98      5.46 o 
   4   8   7       47.58       50.58      3.87 o 
   5   8   7        1.48        1.67      1.74 o 
   6   8   7        0.58        0.39      1.69 o 
   7   8   7       13.67       13.23      2.78 o 
 -10   9   7        3.31        1.48      1.71 o 
  -9   9   7        8.74        8.65      2.97 o 
  -8   9   7       66.88       67.37      4.82 o 
  -7   9   7        2.28        1.49      2.55 o 
  -6   9   7       23.82       25.62      3.40 o 
  -5   9   7       53.38       60.60      7.75 o 
  -4   9   7      120.08      117.38      5.61 o 
  -3   9   7      252.32      253.95      8.05 o 
  -2   9   7       13.76       11.95      2.90 o 
  -1   9   7       93.03       82.04     20.17 o 
   0   9   7       11.96       17.75      3.40 o 
   1   9   7        0.27        2.81      2.03 o 
   2   9   7       36.19       34.04      8.85 o 
   3   9   7        4.56        5.54      2.42 o 
   4   9   7       42.45       39.28      7.25 o 
   5   9   7       11.77       17.17      3.12 o 
   6   9   7       13.05       17.85      3.21 o 
  -7  10   7        7.89        6.08      2.34 o 
  -6  10   7        0.91        0.30      1.88 o 
  -5  10   7       97.69       96.11     10.52 o 
  -4  10   7       13.44        8.12      2.82 o 
  -3  10   7        1.34        1.73      2.28 o 
  -2  10   7        0.69        0.17      1.76 o 
  -1  10   7        5.45        0.78      1.62 o 
   0  10   7      169.77      183.58      9.49 o 
   1  10   7       28.06       29.23      4.70 o 
   2  10   7        0.96       -0.27      1.70 o 
   3  10   7        9.57        9.92      3.12 o 
 -16   0   8        0.00        4.72      3.26 o 
 -15   0   8       15.52       15.21      5.10 o 
 -14   0   8      834.81      916.34     30.42 o 
 -13   0   8        5.83        8.87      2.05 o 
 -12   0   8       20.83       17.21      2.52 o 
 -11   0   8       58.20       54.47      3.22 o 
 -10   0   8       26.14       26.26      2.40 o 
  -9   0   8     9148.72     8728.59     83.69 o 
  -8   0   8       21.89       17.47      1.27 o 
  -7   0   8       11.04       24.26      1.88 o 
  -6   0   8       85.89      103.07      2.66 o 
  -5   0   8      143.67      153.93      3.17 o 
  -4   0   8     7622.39     8227.59     66.08 o 
  -3   0   8        0.17        0.30      0.56 o 
  -2   0   8        2.50        6.84      1.13 o 
  -1   0   8       72.03       55.96      3.93 o 
   0   0   8       20.15       17.18      2.73 o 
   1   0   8     1206.62     1414.35     15.49 o 
   2   0   8       31.25       26.83      2.38 o 
   3   0   8      104.22      115.14      3.39 o 
   4   0   8      138.04      139.44      3.76 o 
   5   0   8        2.40        1.64      0.91 o 
   6   0   8      291.51      282.03      7.63 o 
   7   0   8        3.01        4.44      2.53 o 
   8   0   8       21.83       26.24      2.65 o 
   9   0   8       82.77       87.86      4.21 o 
  10   0   8       96.18       98.52      5.60 o 
  11   0   8        6.78        2.81      4.27 o 
  12   0   8       27.09       24.23      3.74 o 
 -16   1   8        0.86        1.13      3.42 o 
 -15   1   8        1.87        0.62      2.79 o 
 -14   1   8       13.93       20.52      3.08 o 
 -13   1   8       43.83       41.12      3.38 o 
 -12   1   8        3.65        3.30      0.86 o 
 -11   1   8        0.17        0.54      0.58 o 
 -10   1   8       90.97       78.40      2.44 o 
  -9   1   8       81.08       85.34      2.12 o 
  -8   1   8        8.51       18.42      1.40 o 
  -7   1   8      192.25      185.56      2.76 o 
  -6   1   8        5.40        7.69      0.58 o 
  -5   1   8      103.44      126.59      1.87 o 
  -4   1   8      807.37      871.75     11.62 o 
  -3   1   8       30.94       35.23      1.31 o 
  -2   1   8       34.61       32.29      1.34 o 
  -1   1   8      377.57      384.90      5.74 o 
   0   1   8      147.48      158.50      2.92 o 
   1   1   8       98.00      135.92      2.86 o 
   2   1   8       37.86       34.81      1.91 o 
   3   1   8        0.99        0.22      0.50 o 
   4   1   8        0.94        0.73      0.61 o 
   5   1   8      104.77       93.37      2.63 o 
   6   1   8      296.21      302.99      5.11 o 
   7   1   8        5.58        4.84      1.16 o 
   8   1   8        9.82        5.47      1.14 o 
   9   1   8        8.38        9.33      1.49 o 
  10   1   8       57.72       58.35      3.21 o 
  11   1   8        1.55        0.83      1.41 o 
  12   1   8        5.84        5.06      1.77 o 
 -16   2   8        0.07       -2.84      2.84 o 
 -15   2   8        2.12        2.58      2.12 o 
 -14   2   8       22.88       22.28      3.23 o 
 -13   2   8      125.29      117.37      3.59 o 
 -12   2   8        8.97        7.77      1.33 o 
 -11   2   8       23.23       24.55      1.71 o 
 -10   2   8       77.13       77.09      2.29 o 
  -9   2   8       39.72       41.80      2.01 o 
  -8   2   8       68.58       70.89      2.25 o 
  -7   2   8       43.18       38.10      1.33 o 
  -6   2   8       33.91       35.12      1.27 o 
  -5   2   8      175.09      181.61      2.83 o 
  -4   2   8      166.93      199.22      3.32 o 
  -3   2   8       12.61       15.34      1.03 o 
  -2   2   8       34.39       30.67      1.23 o 
  -1   2   8       13.90       20.31      1.07 o 
   0   2   8     3683.81     4213.38     31.03 o 
   1   2   8      318.36      335.42      4.38 o 
   2   2   8       30.88       29.65      1.42 o 
   3   2   8        0.14        0.18      0.50 o 
   4   2   8      122.02      119.19      2.60 o 
   5   2   8     2252.79     2246.50     22.39 o 
   6   2   8        3.80        3.73      0.94 o 
   7   2   8       20.03       22.00      1.83 o 
   8   2   8      108.81      107.88      3.41 o 
   9   2   8       11.14        8.88      1.50 o 
  10   2   8       14.53       22.66      2.17 o 
  11   2   8       94.70       95.75      4.13 o 
  12   2   8        0.49       -1.17      2.17 o 
 -15   3   8        4.09        2.17      2.01 o 
 -14   3   8       31.00       32.87      2.54 o 
 -13   3   8        0.07        0.36      0.94 o 
 -12   3   8       12.52        8.58      1.41 o 
 -11   3   8        4.83        3.06      1.04 o 
 -10   3   8       55.85       41.24      2.75 o 
  -9   3   8       57.25       54.61      2.77 o 
  -8   3   8       91.21       83.13      2.72 o 
  -7   3   8       31.70       32.05      1.56 o 
  -6   3   8       29.97       31.08      1.56 o 
  -5   3   8      905.22      974.20      8.64 o 
  -4   3   8       20.66       21.02      1.04 o 
  -3   3   8       83.78       85.17      2.09 o 
  -2   3   8      510.46      576.10      7.02 o 
  -1   3   8       11.75       11.91      0.98 o 
   0   3   8     2525.71     2577.04     20.16 o 
   1   3   8        0.73        1.14      0.52 o 
   2   3   8      445.52      453.36      5.05 o 
   3   3   8      805.63      852.48      8.97 o 
   4   3   8      103.81      104.88      2.41 o 
   5   3   8        3.74        1.27      0.64 o 
   6   3   8        0.28       -0.02      0.72 o 
   7   3   8       91.27       93.11      2.83 o 
   8   3   8       46.19       48.75      2.84 o 
   9   3   8       10.00       10.74      1.74 o 
  10   3   8      256.45      269.67      9.54 o 
  11   3   8       51.81       50.44      4.34 o 
 -15   4   8       79.92       73.29      4.02 o 
 -14   4   8       18.19       16.52      2.22 o 
 -13   4   8       92.47      108.64      3.80 o 
 -12   4   8       26.25       29.82      2.84 o 
 -11   4   8       28.11       26.33      2.07 o 
 -10   4   8        8.59        7.97      1.55 o 
  -9   4   8      236.80      203.49      8.54 o 
  -8   4   8       68.87       53.56      2.79 o 
  -7   4   8       23.47       23.09      2.01 o 
  -6   4   8       14.57       17.72      1.54 o 
  -5   4   8      880.54      900.14     10.34 o 
  -4   4   8      160.34      142.44      2.41 o 
  -3   4   8      363.12      374.77      5.02 o 
  -2   4   8        0.09       -0.40      0.40 o 
  -1   4   8      155.14      178.27      3.68 o 
   0   4   8      321.74      339.82      4.84 o 
   1   4   8        1.11        0.13      0.42 o 
   2   4   8       50.42       55.20      1.76 o 
   3   4   8       18.72       19.80      1.15 o 
   4   4   8       30.93       29.21      1.58 o 
   5   4   8       60.84       57.83      2.15 o 
   6   4   8       16.01       14.36      1.65 o 
   7   4   8        2.46        3.14      1.37 o 
   8   4   8       24.67       26.43      3.59 o 
   9   4   8       41.13       41.11      3.83 o 
  10   4   8        0.52        0.63      1.76 o 
  11   4   8        8.91       11.97      3.15 o 
 -15   5   8       11.38       15.59      3.46 o 
 -14   5   8      611.33      698.48     11.68 o 
 -13   5   8       77.67       83.44      4.00 o 
 -12   5   8       12.87       11.23      1.70 o 
 -11   5   8        5.74        1.23      1.02 o 
 -10   5   8       52.22       46.03      3.14 o 
  -9   5   8       29.58       27.84      3.14 o 
  -8   5   8       60.32       48.70      2.58 o 
  -7   5   8       77.57       74.85      2.70 o 
  -6   5   8        1.28        0.76      0.69 o 
  -5   5   8       85.22       84.13      2.50 o 
  -4   5   8     2483.76     2510.50     20.62 o 
  -3   5   8       32.87       38.75      1.66 o 
  -2   5   8       40.04       38.47      1.70 o 
  -1   5   8        2.36        1.58      0.54 o 
   0   5   8       12.75       16.84      1.13 o 
   1   5   8      444.32      389.46      4.94 o 
   2   5   8       17.94       22.01      1.51 o 
   3   5   8       25.53       22.16      1.47 o 
   4   5   8       39.16       37.79      2.27 o 
   5   5   8       14.74       12.46      1.66 o 
   6   5   8       29.06       30.61      2.81 o 
   7   5   8        2.56        4.18      2.21 o 
   8   5   8        0.09       -0.28      1.66 o 
   9   5   8       28.32       29.86      3.39 o 
  10   5   8        6.34        2.16      3.56 o 
 -14   6   8       14.23       14.18      2.50 o 
 -13   6   8       11.44        6.74      1.76 o 
 -12   6   8       11.64       11.06      2.23 o 
 -11   6   8       14.57       12.18      1.90 o 
 -10   6   8        0.54       -0.19      1.00 o 
  -9   6   8       16.42        7.71      1.56 o 
  -8   6   8        3.30        2.44      1.02 o 
  -7   6   8       74.35       72.91      3.00 o 
  -6   6   8       45.81       46.19      2.35 o 
  -5   6   8       64.04       62.27      2.20 o 
  -4   6   8      311.67      318.43      4.47 o 
  -3   6   8      140.65      135.50      3.73 o 
  -2   6   8        2.46        0.96      0.63 o 
  -1   6   8        0.49       -0.51      0.56 o 
   0   6   8        4.41        6.24      1.28 o 
   1   6   8      215.07      187.52      3.77 o 
   2   6   8        0.20        1.32      0.85 o 
   3   6   8        0.95        0.02      0.83 o 
   4   6   8       34.65       38.41      3.99 o 
   5   6   8        5.47        5.93      2.32 o 
   6   6   8      109.55      115.22      5.30 o 
   7   6   8       14.73       13.60      2.30 o 
   8   6   8        9.76       11.61      2.39 o 
   9   6   8        4.69        6.46      2.72 o 
 -13   7   8       11.37        8.19      1.94 o 
 -12   7   8        2.62        3.78      1.59 o 
 -11   7   8       28.45       36.72      3.02 o 
 -10   7   8        7.13        8.70      2.07 o 
  -9   7   8       24.56       27.99      2.70 o 
  -8   7   8        5.04        6.97      1.45 o 
  -7   7   8        7.91        7.67      1.46 o 
  -6   7   8        3.17        3.06      1.54 o 
  -5   7   8      242.12      231.53      5.17 o 
  -4   7   8       63.54       68.86      3.39 o 
  -3   7   8       23.43       20.54      2.15 o 
  -2   7   8       13.10       11.32      1.70 o 
  -1   7   8        1.46        1.54      0.96 o 
   0   7   8      202.67      181.40      4.53 o 
   1   7   8      168.05      168.21      4.81 o 
   2   7   8        0.10       -0.27      1.02 o 
   3   7   8        0.21        1.53      1.19 o 
   4   7   8       23.87       21.33      2.29 o 
   5   7   8      223.52      242.47     10.34 o 
   6   7   8       78.67       69.54      4.22 o 
   7   7   8        6.30        3.78      1.75 o 
   8   7   8        5.33        3.35      2.69 o 
 -11   8   8        1.23       -1.38      1.38 o 
 -10   8   8        2.52       -0.30      2.86 o 
  -9   8   8        1.20        1.37      2.06 o 
  -8   8   8        0.26        0.52      1.87 o 
  -7   8   8       24.50       21.36      2.26 o 
  -6   8   8       20.36       19.64      6.43 o 
  -5   8   8       42.93       42.29      2.69 o 
  -3   8   8        8.27        4.18      1.35 o 
  -2   8   8       50.83       45.62      4.62 o 
  -1   8   8        7.33        6.90      2.36 o 
   0   8   8        6.59        5.66      2.18 o 
   1   8   8       24.19       17.75      2.32 o 
   2   8   8        3.20        2.50      1.44 o 
   3   8   8        5.60        4.10      1.65 o 
   4   8   8       19.35       21.43      2.77 o 
   5   8   8        8.74        4.79      2.09 o 
   6   8   8       70.35       72.82      5.16 o 
   7   8   8        6.39        5.72      2.63 o 
 -10   9   8       47.09       48.22      3.97 o 
  -9   9   8       30.74       30.53      4.84 o 
  -8   9   8       28.49       28.66      3.98 o 
  -7   9   8        0.04       -1.58      1.64 o 
  -6   9   8        4.14        1.99      1.83 o 
  -5   9   8       27.99       28.34      5.72 o 
  -4   9   8        0.48       -0.47      1.27 o 
  -3   9   8      163.10      152.25     19.66 o 
  -2   9   8        0.29        0.18      1.81 o 
  -1   9   8       23.47       27.22      4.24 o 
   0   9   8       59.06       69.84      5.63 o 
   1   9   8       34.05       40.27      5.16 o 
   2   9   8        0.08       -0.72      1.45 o 
   3   9   8       19.13       20.01      3.11 o 
   4   9   8        0.00        0.86      1.73 o 
   5   9   8       48.51       55.06      5.01 o 
  -7  10   8       41.24       40.47      4.62 o 
  -6  10   8        4.47        6.33      2.39 o 
  -5  10   8        0.84        1.46      1.81 o 
  -4  10   8        0.23        3.14      2.55 o 
  -3  10   8        2.24        1.22      2.14 o 
  -2  10   8        2.93        6.17      2.65 o 
  -1  10   8       24.72       27.13      4.75 o 
   0  10   8       81.95       93.83      6.93 o 
   1  10   8       10.27        9.42      3.01 o 
   2  10   8        0.04        0.78      2.22 o 
   3  10   8        0.03        0.41      2.17 o 
 -16   1   9       43.15       43.87      8.22 o 
 -15   1   9        0.25        2.28      3.29 o 
 -14   1   9       44.65       55.10      4.29 o 
 -13   1   9        0.70        1.98      1.15 o 
 -12   1   9       13.57       11.81      1.27 o 
 -11   1   9      140.74      140.52      3.40 o 
 -10   1   9      208.73      184.90      3.65 o 
  -9   1   9      504.09      469.96      5.45 o 
  -8   1   9      311.45      268.29      3.59 o 
  -7   1   9       76.13       82.76      2.21 o 
  -6   1   9      129.54      152.03      2.12 o 
  -5   1   9      276.74      319.30      3.98 o 
  -4   1   9        1.66        0.80      0.36 o 
  -3   1   9       45.45       49.34      1.99 o 
  -2   1   9      249.08      234.99      3.71 o 
  -1   1   9      124.07      130.86      2.95 o 
   0   1   9      194.05      278.53      4.30 o 
   1   1   9       10.51        7.44      0.90 o 
   2   1   9       19.52       10.70      1.27 o 
   3   1   9        0.63        0.21      0.63 o 
   4   1   9       16.39       18.92      1.65 o 
   5   1   9      502.85      515.27      6.81 o 
   6   1   9      115.02      115.19      3.53 o 
   7   1   9        0.37       -0.39      1.14 o 
   8   1   9        5.19        4.20      1.26 o 
   9   1   9        1.62        2.39      1.20 o 
  10   1   9        0.07        0.16      1.17 o 
  11   1   9        6.19        5.14      1.75 o 
 -16   2   9        7.79        6.60      4.19 o 
 -15   2   9        8.49        5.17      3.97 o 
 -14   2   9       29.23       30.58      5.09 o 
 -13   2   9       23.94       23.10      2.36 o 
 -12   2   9       19.56       21.98      1.85 o 
 -11   2   9       17.35       17.35      1.42 o 
 -10   2   9       37.81       35.28      2.00 o 
  -9   2   9      366.50      371.97      5.36 o 
  -8   2   9       57.43       53.46      1.93 o 
  -7   2   9       43.08       41.42      1.52 o 
  -6   2   9        9.88       10.81      0.83 o 
  -5   2   9        8.98       10.89      0.81 o 
  -4   2   9      316.67      363.44      4.45 o 
  -3   2   9        0.11       -0.23      0.33 o 
  -2   2   9      215.59      210.29      4.23 o 
  -1   2   9       21.88       23.78      1.75 o 
   0   2   9     1171.88     1253.83     10.95 o 
   1   2   9      324.57      320.42      4.34 o 
   2   2   9      116.52      103.55      2.37 o 
   3   2   9       68.48       68.76      2.55 o 
   4   2   9       36.64       35.60      1.84 o 
   5   2   9     1298.29     1291.53     12.90 o 
   6   2   9       93.77       90.27      3.35 o 
   7   2   9       53.72       55.64      2.82 o 
   8   2   9        0.42        0.93      1.03 o 
   9   2   9        0.99        0.00      1.10 o 
  10   2   9       32.70       33.65      2.62 o 
  11   2   9       64.97       67.87      4.69 o 
 -16   3   9        0.24        2.81      2.56 o 
 -15   3   9        0.49        1.31      1.91 o 
 -14   3   9      126.37      134.74      4.15 o 
 -13   3   9        6.27        4.84      1.32 o 
 -12   3   9        0.23        0.18      0.90 o 
 -11   3   9        2.42        1.56      1.10 o 
 -10   3   9        4.57        5.00      1.47 o 
  -9   3   9        5.55        5.49      1.23 o 
  -8   3   9        3.28        1.64      1.25 o 
  -7   3   9       38.53       42.49      3.20 o 
  -6   3   9       27.09       25.81      1.20 o 
  -5   3   9        1.82        2.58      0.50 o 
  -4   3   9      435.80      406.35      4.55 o 
  -3   3   9       73.08       71.62      2.02 o 
  -2   3   9       65.01       52.79      3.29 o 
  -1   3   9      672.18      679.78      7.05 o 
   0   3   9      409.23      470.24      5.55 o 
   1   3   9     1415.84     1569.61     12.74 o 
   2   3   9        0.36        0.66      0.51 o 
   3   3   9       40.71       42.83      1.74 o 
   4   3   9       54.89       52.35      1.96 o 
   5   3   9      258.80      262.26      4.34 o 
   6   3   9      358.74      366.99      5.83 o 
   7   3   9        2.40        1.89      0.96 o 
   8   3   9        7.97        6.91      1.52 o 
   9   3   9        0.42        1.23      1.29 o 
  10   3   9        1.15        1.75      1.91 o 
  11   3   9       26.98       20.64      3.49 o 
 -15   4   9        1.18        0.32      2.29 o 
 -14   4   9       13.07        9.89      1.89 o 
 -13   4   9       16.76       22.58      2.17 o 
 -12   4   9        1.18        0.02      0.94 o 
 -11   4   9       31.13       26.59      2.46 o 
 -10   4   9       47.40       36.68      2.71 o 
  -9   4   9      275.84      222.26      5.85 o 
  -8   4   9       20.42       16.31      1.95 o 
  -7   4   9       93.59       85.80      3.89 o 
  -6   4   9       62.20       62.96      2.41 o 
  -5   4   9        0.45        0.95      0.55 o 
  -4   4   9       10.39        4.84      0.56 o 
  -3   4   9       14.78       18.02      1.28 o 
  -2   4   9       69.99       66.04      2.04 o 
  -1   4   9      128.53      124.80      3.68 o 
   0   4   9      181.72      215.31      3.86 o 
   1   4   9     1418.95     1614.47     12.46 o 
   2   4   9        8.30        5.95      0.81 o 
   3   4   9        0.94        2.27      0.67 o 
   4   4   9        9.03       12.68      2.04 o 
   5   4   9        0.25        0.31      0.69 o 
   6   4   9      107.19      104.02      5.12 o 
   7   4   9        3.79        4.31      1.49 o 
   8   4   9       12.86        5.99      3.52 o 
   9   4   9        8.41        8.72      2.93 o 
  10   4   9        0.12        1.48      2.61 o 
 -15   5   9       17.75       21.90      2.87 o 
 -14   5   9        5.70       10.33      2.39 o 
 -13   5   9      112.05      128.48      5.03 o 
 -12   5   9       40.35       31.65      2.49 o 
 -11   5   9        1.82        1.99      1.27 o 
 -10   5   9       71.95       54.35      3.39 o 
  -9   5   9      247.85      227.77      5.60 o 
  -8   5   9       49.06       40.40      3.65 o 
  -7   5   9      128.56      128.39      3.75 o 
  -6   5   9        1.48        1.40      0.78 o 
  -5   5   9      341.60      315.73      5.26 o 
  -4   5   9      838.87      810.42     10.34 o 
  -3   5   9        0.04       -0.48      0.51 o 
  -2   5   9        3.56        5.22      0.73 o 
  -1   5   9       28.48       30.56      1.53 o 
   0   5   9       15.41       36.53      1.76 o 
   1   5   9      170.99      148.50      2.99 o 
   2   5   9      119.30      148.72      3.08 o 
   3   5   9       16.78       21.40      1.81 o 
   4   5   9        0.06        1.21      1.00 o 
   5   5   9       35.52       40.31      2.82 o 
   6   5   9        1.40        1.66      1.68 o 
   7   5   9        0.61        0.86      1.86 o 
   8   5   9        0.86        1.40      2.00 o 
   9   5   9        5.12        2.12      2.30 o 
  10   5   9       87.83      106.77     10.90 o 
 -14   6   9       33.68       33.38      3.43 o 
 -13   6   9      423.61      452.82      9.06 o 
 -12   6   9        3.64        3.17      1.37 o 
 -11   6   9       14.24       14.94      2.01 o 
 -10   6   9        6.21        4.89      1.52 o 
  -9   6   9        4.04        4.05      1.31 o 
  -8   6   9      166.48      165.22      4.67 o 
  -7   6   9        0.12        0.09      0.83 o 
  -6   6   9       25.99       25.11      1.77 o 
  -5   6   9      244.32      234.68      4.14 o 
  -4   6   9       59.36       59.81      2.65 o 
  -3   6   9        0.10        0.24      0.72 o 
  -2   6   9       32.25       33.26      1.80 o 
  -1   6   9       62.87       53.04      1.99 o 
   0   6   9        0.43        1.64      0.86 o 
   1   6   9        2.04       -0.49      0.67 o 
   2   6   9       21.20       18.29      2.51 o 
   3   6   9        1.15        1.01      0.89 o 
   4   6   9       10.35        9.07      1.63 o 
   5   6   9      241.28      241.40      6.77 o 
   6   6   9        3.50        3.74      1.51 o 
   7   6   9        0.81       -3.48      3.66 o 
   8   6   9        7.00        4.57      2.67 o 
   9   6   9       12.80       11.21      3.35 o 
 -13   7   9       30.64       34.41      3.88 o 
 -12   7   9        0.28        0.80      1.63 o 
 -11   7   9        6.38        2.53      1.52 o 
 -10   7   9        0.01        0.72      1.21 o 
  -9   7   9       20.18       16.62      2.10 o 
  -8   7   9       50.47       52.13      3.47 o 
  -7   7   9        8.88        7.84      1.77 o 
  -6   7   9        0.02       -0.75      1.15 o 
  -5   7   9      131.60      120.34      4.01 o 
  -4   7   9       52.40       49.24      2.95 o 
  -3   7   9        8.18        7.53      1.55 o 
  -2   7   9       78.53       77.63      3.51 o 
  -1   7   9        2.23        4.78      1.53 o 
   0   7   9       43.34       32.06      4.58 o 
   1   7   9       20.54       18.30      2.47 o 
   2   7   9       10.51        9.66      1.89 o 
   3   7   9        2.21        2.73      1.30 o 
   4   7   9        0.62       -0.21      1.13 o 
   5   7   9      138.80      157.17      5.70 o 
   6   7   9       46.43       49.90      5.87 o 
   7   7   9        0.01       -0.14      2.14 o 
   8   7   9        6.02        2.94      2.60 o 
 -11   8   9        3.62        3.70      1.77 o 
 -10   8   9        8.57        6.46      1.79 o 
  -9   8   9       17.19       21.67      2.34 o 
  -8   8   9        5.76        9.12      2.41 o 
  -7   8   9       36.47       38.09      2.89 o 
  -6   8   9        1.10        2.33      0.98 o 
  -5   8   9        2.41        1.71      2.41 o 
  -4   8   9      355.56      351.59      9.57 o 
  -3   8   9        0.09       -0.39      1.09 o 
  -2   8   9        0.03       -0.81      1.29 o 
  -1   8   9        0.58       -0.76      1.50 o 
   0   8   9       33.68       33.04      3.03 o 
   1   8   9       78.57       59.32      3.76 o 
   2   8   9        5.74        6.70      1.84 o 
   3   8   9       44.24       50.45      3.97 o 
   4   8   9       48.06       57.76      4.43 o 
   5   8   9       17.18       14.47      2.91 o 
   6   8   9       26.52       14.13      2.92 o 
 -10   9   9       23.51       23.44      3.83 o 
  -9   9   9        2.68        4.19      1.80 o 
  -8   9   9        2.44        3.14      2.16 o 
  -7   9   9        1.04        2.45      2.00 o 
  -6   9   9       22.69       22.59      4.66 o 
  -5   9   9       97.15       79.53      6.48 o 
  -4   9   9     1083.81     1138.29     20.44 o 
  -3   9   9       64.02       70.65      9.01 o 
  -2   9   9        4.09       10.83      3.03 o 
  -1   9   9       96.76      104.99      7.07 o 
   0   9   9       24.49       25.80      4.24 o 
   1   9   9      640.94      664.53     19.17 o 
   2   9   9       24.16       25.92      3.43 o 
   3   9   9       21.58       27.97      3.63 o 
   4   9   9       15.91       12.35      2.95 o 
   5   9   9       14.70       15.43      3.14 o 
  -7  10   9       21.52       22.95      3.75 o 
  -6  10   9        9.84        6.29      2.45 o 
  -5  10   9        4.63        4.98      2.96 o 
  -4  10   9        0.19        0.21      2.09 o 
  -3  10   9       13.24        7.46      2.92 o 
  -2  10   9        2.13        3.55      2.48 o 
  -1  10   9       69.91       82.41      6.63 o 
   0  10   9        0.30        2.79      2.28 o 
   1  10   9      131.68      163.00      9.40 o 
   2  10   9        3.59        2.05      2.13 o 
 -16   0  10        0.18        1.36      2.83 o 
 -15   0  10      104.66      107.39     10.06 o 
 -14   0  10        2.67        4.63      1.87 o 
 -13   0  10       19.45       24.86      3.07 o 
 -12   0  10      259.17      258.42      7.06 o 
 -11   0  10       15.40       10.78      2.42 o 
 -10   0  10     1451.67     1376.96     18.19 o 
  -9   0  10     1173.41     1052.64     14.57 o 
  -8   0  10      655.55      609.65     10.86 o 
  -7   0  10      789.60      750.48      9.43 o 
  -6   0  10       10.34       12.70      1.19 o 
  -5   0  10     2436.94     2741.17     23.99 o 
  -4   0  10     1953.67     2063.54     20.71 o 
  -3   0  10      483.70      526.79      9.75 o 
  -2   0  10       82.18       30.57      3.27 o 
  -1   0  10       17.01        6.49      2.07 o 
   0   0  10     2699.65     2841.74     34.21 o 
   1   0  10     2301.00     2391.55     28.64 o 
   2   0  10      307.76      293.88      6.50 o 
   3   0  10        0.19        1.15      1.22 o 
   4   0  10       48.71       41.11      3.08 o 
   5   0  10      687.17      651.59     12.58 o 
   6   0  10     1494.82     1493.14     23.51 o 
   7   0  10       74.52       79.49      4.80 o 
   8   0  10       33.04       31.81      3.10 o 
   9   0  10        0.10        1.32      1.53 o 
  10   0  10       28.10       28.23      3.82 o 
  11   0  10       55.87       55.40     10.86 o 
 -16   1  10       10.19        8.64      4.55 o 
 -15   1  10        2.28        1.42      1.85 o 
 -14   1  10        6.46        8.33      1.85 o 
 -13   1  10       94.14       98.61      3.28 o 
 -12   1  10       10.57        5.80      1.14 o 
 -11   1  10      152.79      145.75      4.05 o 
 -10   1  10        0.63       -0.23      0.75 o 
  -9   1  10      124.96      107.60      2.50 o 
  -8   1  10      321.05      284.43      3.71 o 
  -7   1  10        5.11        9.11      0.69 o 
  -6   1  10       86.72      101.50      1.97 o 
  -5   1  10      327.49      338.77      4.97 o 
  -4   1  10      281.75      298.93      3.99 o 
  -3   1  10       45.38       41.96      1.57 o 
  -2   1  10        3.20        6.12      0.78 o 
  -1   1  10       33.37       33.38      1.50 o 
   0   1  10        1.23       -0.20      0.57 o 
   1   1  10      519.08      596.22      8.89 o 
   2   1  10       11.47       11.67      1.54 o 
   3   1  10       91.37      102.65      2.80 o 
   4   1  10       14.07       11.76      1.43 o 
   5   1  10      160.29      162.49      3.67 o 
   6   1  10      406.79      415.13      7.16 o 
   7   1  10       17.02       17.77      1.74 o 
   8   1  10       16.87       13.20      1.66 o 
   9   1  10        0.00       -0.65      1.11 o 
  10   1  10       14.16       13.64      1.86 o 
  11   1  10       14.60       17.81      2.35 o 
 -16   2  10        2.76        1.30      1.86 o 
 -15   2  10        0.77       -0.02      1.57 o 
 -14   2  10        7.87       11.07      2.72 o 
 -13   2  10       60.05       66.13      4.51 o 
 -12   2  10       16.81       15.92      1.87 o 
 -11   2  10       16.09       13.19      1.29 o 
 -10   2  10        7.38        7.76      1.26 o 
  -9   2  10      208.78      207.72      3.88 o 
  -8   2  10      166.08      148.00      4.11 o 
  -7   2  10        3.54        2.50      0.48 o 
  -6   2  10       35.19       42.04      1.42 o 
  -5   2  10       60.25       56.31      1.61 o 
  -4   2  10       34.96       37.16      1.63 o 
  -3   2  10      196.11      201.56      3.12 o 
  -2   2  10      277.37      252.99      3.56 o 
  -1   2  10      158.01      161.41      3.34 o 
   0   2  10       86.97       75.25      2.72 o 
   1   2  10      110.65      132.83      3.37 o 
   2   2  10      328.19      324.46      5.80 o 
   3   2  10       16.49       13.63      1.61 o 
   4   2  10        9.78        8.91      1.13 o 
   5   2  10       21.73       28.13      2.20 o 
   6   2  10      274.75      279.61      4.87 o 
   7   2  10       27.76       20.84      1.92 o 
   8   2  10       19.05       17.61      1.92 o 
   9   2  10        2.27        1.58      1.26 o 
  10   2  10       55.20       60.69      3.29 o 
  11   2  10        5.85       10.99      2.88 o 
 -16   3  10        4.84        4.24      2.82 o 
 -15   3  10        0.59        0.91      1.76 o 
 -14   3  10      139.73      162.43      5.36 o 
 -13   3  10       57.61       58.37      3.44 o 
 -12   3  10        0.19       -0.23      1.05 o 
 -11   3  10       26.51       25.13      2.27 o 
 -10   3  10       36.61       29.66      2.36 o 
  -9   3  10      284.80      230.10      5.11 o 
  -8   3  10       97.37       90.72      3.10 o 
  -7   3  10       84.99       84.39      3.27 o 
  -6   3  10       11.68        7.69      0.77 o 
  -5   3  10      164.73      174.77      2.94 o 
  -4   3  10       75.13       59.68      1.95 o 
  -3   3  10      215.59      216.78      3.72 o 
  -2   3  10      102.95      118.07      2.48 o 
  -1   3  10       11.67       12.28      1.00 o 
   0   3  10      133.46      130.46      2.70 o 
   1   3  10      324.74      396.64      5.41 o 
   2   3  10      156.77      142.46      2.97 o 
   3   3  10      102.48      101.01      2.66 o 
   4   3  10      107.03      110.49      6.68 o 
   5   3  10      154.98      162.07      4.14 o 
   6   3  10      205.56      226.15      4.41 o 
   7   3  10       13.01       13.23      2.17 o 
   8   3  10       18.44       20.05      2.24 o 
   9   3  10        7.84        6.30      1.68 o 
  10   3  10       60.06       62.64      4.86 o 
 -15   4  10        7.94        7.90      2.21 o 
 -14   4  10      262.62      294.12      6.86 o 
 -13   4  10       24.83       26.99      3.07 o 
 -12   4  10       11.16        9.69      1.78 o 
 -11   4  10        0.01       -0.77      0.94 o 
 -10   4  10      105.66      102.47      3.75 o 
  -9   4  10       52.12       45.91      3.13 o 
  -8   4  10        4.03        1.10      0.81 o 
  -7   4  10        0.85        0.32      0.70 o 
  -6   4  10       28.78       25.83      1.65 o 
  -5   4  10      160.71      166.48      3.23 o 
  -4   4  10     1375.57     1457.47     13.71 o 
  -3   4  10       12.57       13.97      1.22 o 
  -2   4  10       71.52       78.86      2.31 o 
  -1   4  10        8.28        8.91      1.55 o 
   0   4  10       16.07        8.00      0.94 o 
   1   4  10     2601.40     2714.24     19.22 o 
   2   4  10       28.58       30.32      1.60 o 
   3   4  10       14.18       14.64      1.66 o 
   4   4  10       15.39       13.26      1.28 o 
   5   4  10        0.00        2.03      1.42 o 
   6   4  10      142.88      138.03      4.45 o 
   7   4  10        1.91       -0.06      2.17 o 
   8   4  10        0.16        0.94      2.47 o 
   9   4  10        0.65       -0.43      1.72 o 
  10   4  10        8.66        5.24      2.38 o 
 -15   5  10        1.60       -0.34      1.56 o 
 -14   5  10      148.40      150.74      7.57 o 
 -13   5  10       54.93       54.15      3.73 o 
 -12   5  10        3.05        2.09      1.16 o 
 -11   5  10        3.42        5.25      1.50 o 
 -10   5  10       54.93       51.04      3.27 o 
  -9   5  10      202.36      176.66      4.90 o 
  -8   5  10       13.49       12.50      2.29 o 
  -7   5  10        4.15        4.20      1.05 o 
  -6   5  10       15.26       16.22      1.49 o 
  -5   5  10     1273.73     1268.45     12.17 o 
  -4   5  10      296.02      310.50      5.81 o 
  -3   5  10        8.83        6.80      0.99 o 
  -2   5  10      224.48      218.49      3.80 o 
  -1   5  10       88.78       93.13      2.30 o 
   0   5  10      575.85      491.59      6.21 o 
   1   5  10      509.79      514.77      6.18 o 
   2   5  10       35.95       34.47      2.03 o 
   3   5  10      249.95      246.07      5.63 o 
   4   5  10        3.55        2.23      1.10 o 
   5   5  10      101.49      116.83      4.50 o 
   6   5  10        5.86        2.25      1.98 o 
   7   5  10        0.01       -0.50      1.81 o 
   8   5  10        1.78        3.74      2.02 o 
   9   5  10        7.66        3.12      4.65 o 
 -14   6  10       74.49       80.38      5.29 o 
 -13   6  10       55.86       58.68      3.80 o 
 -12   6  10        3.15        2.01      1.36 o 
 -11   6  10        0.00        3.34      1.74 o 
 -10   6  10        0.05        0.96      1.25 o 
  -9   6  10       86.29       77.21      4.09 o 
  -8   6  10        0.38        0.06      1.07 o 
  -7   6  10       85.25       86.69      3.15 o 
  -6   6  10        0.97        1.76      1.12 o 
  -5   6  10       47.01       45.71      2.66 o 
  -4   6  10       13.50       10.05      1.43 o 
  -3   6  10      110.36      108.29      3.12 o 
  -2   6  10        0.59        0.17      0.64 o 
  -1   6  10       10.92        5.96      0.96 o 
   0   6  10      357.83      336.21      6.27 o 
   1   6  10        1.54        0.34      0.81 o 
   2   6  10       32.37       38.50      2.53 o 
   3   6  10        0.35        1.46      1.08 o 
   4   6  10       32.77       41.82      4.14 o 
   5   6  10       55.10       60.71      4.03 o 
   6   6  10       22.58       24.98      4.02 o 
   7   6  10        2.72        4.11      2.53 o 
   8   6  10        3.67        3.26      2.55 o 
 -13   7  10       39.49       35.53      4.58 o 
 -12   7  10        8.23        6.48      1.91 o 
 -11   7  10       34.25       40.68      3.14 o 
 -10   7  10        6.60        7.32      2.74 o 
  -9   7  10       68.10       73.86      3.68 o 
  -8   7  10        0.76        0.40      1.01 o 
  -7   7  10       39.19       38.83      2.41 o 
  -6   7  10        8.03        6.84      1.10 o 
  -5   7  10        8.25        5.39      1.73 o 
  -4   7  10        5.98        3.52      1.15 o 
  -3   7  10        0.43        0.48      1.05 o 
  -2   7  10        2.41        1.23      1.07 o 
  -1   7  10        0.62       -1.04      1.66 o 
   0   7  10        0.06        1.71      1.00 o 
   1   7  10        8.58        3.61      1.43 o 
   2   7  10        6.45        6.85      1.68 o 
   3   7  10        0.74        1.10      1.27 o 
   4   7  10        2.89        2.87      1.56 o 
   5   7  10        0.01        1.53      1.50 o 
   6   7  10       10.04        7.73      2.88 o 
   7   7  10        2.98        0.62      2.90 o 
 -11   8  10        0.47        1.21      2.04 o 
 -10   8  10        0.12       -0.86      1.31 o 
  -9   8  10       36.46       40.78      3.87 o 
  -8   8  10        1.29        0.35      1.39 o 
  -7   8  10        5.42        4.44      1.15 o 
  -6   8  10       17.19       17.06      7.63 o 
  -5   8  10        2.47        2.38      1.67 o 
  -4   8  10      241.69      257.16      7.08 o 
  -3   8  10       66.23       67.68      4.41 o 
  -2   8  10        0.03        1.22      1.50 o 
  -1   8  10       40.46       44.44      5.12 o 
   0   8  10       41.98       51.94      4.05 o 
   1   8  10       50.11       47.97      3.75 o 
   2   8  10       90.52       86.60      4.67 o 
   3   8  10        3.79        3.92      1.74 o 
   4   8  10       30.73       25.61      3.50 o 
   5   8  10        9.08        2.66      1.98 o 
   6   8  10       23.66       22.33      5.85 o 
 -10   9  10       11.07       14.25      5.14 o 
  -9   9  10      253.80      279.90     16.83 o 
  -8   9  10       19.28       18.79      3.51 o 
  -7   9  10       20.23       21.78      3.48 o 
  -6   9  10       21.32       17.57      3.17 o 
  -5   9  10        0.12        3.03      2.28 o 
  -4   9  10      107.86       87.57      5.19 o 
  -3   9  10      129.06      142.40      6.35 o 
  -2   9  10        0.32        0.81      1.96 o 
  -1   9  10        2.59        0.46      2.15 o 
   0   9  10       29.72       31.62      4.82 o 
   1   9  10        3.99        3.51      2.64 o 
   2   9  10       57.51       61.74      5.37 o 
   3   9  10        7.51        9.84      2.62 o 
   4   9  10        0.99        0.03      1.88 o 
  -7  10  10        1.12        1.76      2.08 o 
  -6  10  10        1.57        5.71      2.49 o 
  -5  10  10       89.75       92.41      5.97 o 
  -4  10  10      164.77      150.12      9.15 o 
  -3  10  10      119.44      113.20      7.99 o 
  -2  10  10        6.65        5.84      2.95 o 
  -1  10  10        0.18        0.62      2.22 o 
   0  10  10      193.90      206.67     10.65 o 
   1  10  10        6.36        5.28      2.87 o 
 -16   1  11        3.23        8.19      4.31 o 
 -15   1  11       14.36       16.95      2.97 o 
 -14   1  11      277.56      277.76      7.76 o 
 -13   1  11        1.33        1.18      0.92 o 
 -12   1  11        6.84        9.85      1.66 o 
 -11   1  11       64.95       66.57      3.65 o 
 -10   1  11        1.27       -0.14      0.69 o 
  -9   1  11     2308.10     2178.99     17.86 o 
  -8   1  11       39.70       38.68      1.48 o 
  -7   1  11        0.83        0.92      0.43 o 
  -6   1  11      105.90      112.27      1.92 o 
  -5   1  11       42.52       38.35      1.80 o 
  -4   1  11     1154.17     1393.69     13.82 o 
  -3   1  11       15.01       16.05      1.19 o 
  -2   1  11      535.79      496.30      6.49 o 
  -1   1  11       73.25       76.62      2.56 o 
   0   1  11      132.99      109.09      3.24 o 
   1   1  11      959.22     1028.72     34.87 o 
   2   1  11       93.99       88.82      2.46 o 
   3   1  11       21.99       26.41      1.97 o 
   4   1  11      193.98      191.69      4.52 o 
   5   1  11       94.57       91.98      2.87 o 
   6   1  11      588.00      601.16      9.13 o 
   7   1  11        0.37        0.58      1.31 o 
   8   1  11        0.14       -0.77      1.04 o 
   9   1  11       30.23       27.13      2.39 o 
  10   1  11       36.32       41.62      2.98 o 
 -16   2  11        6.16        3.84      2.27 o 
 -15   2  11        0.01       -0.15      1.47 o 
 -14   2  11        0.16        0.43      1.35 o 
 -13   2  11       74.54       87.84      4.80 o 
 -12   2  11        8.34        5.34      1.84 o 
 -11   2  11        0.63        0.99      0.83 o 
 -10   2  11       36.70       33.63      1.93 o 
  -9   2  11      173.74      149.01      3.24 o 
  -8   2  11      103.41       93.58      3.17 o 
  -7   2  11      168.41      167.68      2.87 o 
  -6   2  11      118.95      122.66      2.35 o 
  -5   2  11       98.35       99.39      2.61 o 
  -4   2  11      209.15      198.35      3.19 o 
  -3   2  11       57.66       64.78      2.13 o 
  -2   2  11       22.27       31.40      1.96 o 
  -1   2  11        7.66        8.78      1.70 o 
   0   2  11       17.04       14.02      1.51 o 
   1   2  11       17.95       14.56      1.45 o 
   2   2  11      159.73      156.83      4.46 o 
   3   2  11       29.54       25.28      2.20 o 
   4   2  11      100.22       98.70      2.79 o 
   5   2  11        7.08        3.26      0.99 o 
   6   2  11       99.07      103.56      3.29 o 
   7   2  11       38.68       39.03      2.55 o 
   8   2  11        5.00        3.78      1.30 o 
   9   2  11       22.17       27.56      2.42 o 
  10   2  11      139.86      155.86      5.99 o 
 -16   3  11        1.05        4.04      2.65 o 
 -15   3  11       14.80        9.41      2.59 o 
 -14   3  11        3.29        3.97      1.55 o 
 -13   3  11        3.47        1.25      1.15 o 
 -12   3  11       18.80       21.92      2.45 o 
 -11   3  11        0.04        1.37      1.06 o 
 -10   3  11        1.14       -0.13      0.86 o 
  -9   3  11        1.49        0.19      0.86 o 
  -8   3  11       84.32       65.32      2.32 o 
  -7   3  11        0.57        0.13      0.47 o 
  -6   3  11        0.55        0.72      0.49 o 
  -5   3  11       77.82       74.94      2.29 o 
  -4   3  11       41.99       44.77      1.82 o 
  -3   3  11       10.57       10.77      1.18 o 
  -2   3  11       33.98       29.75      1.53 o 
  -1   3  11      100.91       97.79      3.76 o 
   0   3  11      184.91      184.27      3.35 o 
   1   3  11      102.88       95.37      3.59 o 
   2   3  11        2.74        1.87      0.82 o 
   3   3  11       46.29       47.10      2.59 o 
   4   3  11        2.34        0.97      1.22 o 
   5   3  11      125.02      122.61      5.73 o 
   6   3  11       34.01       30.65      2.83 o 
   7   3  11        0.56        0.45      1.05 o 
   8   3  11        7.50        3.79      1.57 o 
   9   3  11        0.27        2.82      1.53 o 
  10   3  11        1.80        2.15      2.10 o 
 -15   4  11       12.13       14.88      3.84 o 
 -14   4  11       36.30       45.19      3.88 o 
 -13   4  11       56.44       53.10      3.05 o 
 -12   4  11       20.05       16.40      2.15 o 
 -11   4  11       48.71       45.20      4.70 o 
 -10   4  11       24.43       13.23      1.75 o 
  -9   4  11       41.37       41.11      2.95 o 
  -8   4  11        3.36        1.61      0.91 o 
  -7   4  11       51.46       54.60      2.51 o 
  -6   4  11       59.83       58.51      2.14 o 
  -5   4  11      175.36      177.28      3.65 o 
  -4   4  11     1080.76     1069.67     13.00 o 
  -3   4  11       28.62       25.72      1.66 o 
  -2   4  11        0.62        0.05      0.60 o 
  -1   4  11        0.15       -0.32      0.61 o 
   0   4  11      126.32      164.67      3.29 o 
   1   4  11      981.18      930.82      9.63 o 
   2   4  11      130.19      145.74      3.35 o 
   3   4  11      111.67      119.21      3.53 o 
   4   4  11       11.90       11.57      1.49 o 
   5   4  11      298.80      310.33      6.09 o 
   6   4  11       20.15       25.54      2.69 o 
   7   4  11       16.51       14.85      2.55 o 
   8   4  11        4.76        0.66      2.12 o 
   9   4  11        2.01        1.49      1.94 o 
 -15   5  11        7.33        5.01      2.25 o 
 -14   5  11       97.85      105.76      4.38 o 
 -13   5  11        0.48        4.86      1.50 o 
 -12   5  11       23.72       23.81      2.62 o 
 -11   5  11        0.01        0.08      1.13 o 
 -10   5  11       65.94       53.64      3.32 o 
  -9   5  11      339.96      299.13      7.80 o 
  -8   5  11        8.27        6.89      1.41 o 
  -7   5  11       19.99       19.19      1.78 o 
  -6   5  11        8.50       10.61      1.22 o 
  -5   5  11      696.63      670.39      9.59 o 
  -4   5  11      120.80      109.95      2.98 o 
  -3   5  11      292.18      280.06      4.84 o 
  -2   5  11        0.20        0.28      0.62 o 
  -1   5  11       19.10       14.87      1.26 o 
   0   5  11       15.81        6.04      0.96 o 
   1   5  11      186.36      248.01      4.17 o 
   2   5  11       33.53       26.71      2.01 o 
   3   5  11       10.68        9.23      1.89 o 
   4   5  11       37.26       40.69      4.55 o 
   5   5  11       48.96       47.90      5.26 o 
   6   5  11      369.66      376.37     12.70 o 
   7   5  11        3.15        1.58      2.95 o 
   8   5  11        6.95        4.85      2.54 o 
   9   5  11        1.61        0.09      2.07 o 
 -14   6  11      121.73      132.50      5.45 o 
 -13   6  11       10.68        9.66      2.02 o 
 -12   6  11       11.47        9.98      1.89 o 
 -11   6  11       73.52       85.65      5.00 o 
 -10   6  11        0.00        0.64      1.25 o 
  -9   6  11      222.67      212.70      5.53 o 
  -8   6  11        0.22       -0.57      0.86 o 
  -7   6  11       14.78       11.98      1.46 o 
  -6   6  11      107.72      104.60      4.81 o 
  -5   6  11       40.43       34.65      2.54 o 
  -4   6  11      434.00      430.56      6.76 o 
  -3   6  11       12.37       15.25      1.78 o 
  -2   6  11        0.65        1.46      0.76 o 
  -1   6  11        0.73        1.03      0.75 o 
   0   6  11        1.76        3.16      1.09 o 
   1   6  11      684.23      660.17      8.32 o 
   2   6  11       96.56      112.28      4.38 o 
   3   6  11        3.77        4.26      1.51 o 
   4   6  11       33.27       26.77      2.85 o 
   5   6  11       22.79       22.51      3.79 o 
   6   6  11        1.25        3.10      2.37 o 
   7   6  11       28.50       24.93     11.45 o 
   8   6  11       10.38        4.01      2.73 o 
 -13   7  11        3.91       -0.12      1.50 o 
 -12   7  11        0.09        1.77      1.51 o 
 -11   7  11        5.00        3.47      1.47 o 
 -10   7  11        7.76        7.14      2.05 o 
  -9   7  11       16.82       12.19      1.84 o 
  -8   7  11        0.66        0.66      0.98 o 
  -7   7  11       10.22        7.69      2.34 o 
  -6   7  11       19.13       13.29      2.15 o 
  -5   7  11        0.98        2.24      1.38 o 
  -4   7  11       22.31       22.76      2.19 o 
  -3   7  11        0.21        0.58      1.07 o 
  -2   7  11       34.59       41.94      3.17 o 
  -1   7  11        1.98        3.83      1.29 o 
   0   7  11       80.84       80.15      3.96 o 
   1   7  11        2.53        0.76      1.39 o 
   2   7  11       74.71       88.02      5.05 o 
   3   7  11       12.78       14.17      2.92 o 
   4   7  11       29.14       32.37      3.38 o 
   5   7  11        8.48        9.33      2.97 o 
   6   7  11       26.03       23.51      4.30 o 
   7   7  11        8.87        5.62      3.02 o 
 -11   8  11        3.17        4.83      2.08 o 
 -10   8  11        1.87        1.83      1.95 o 
  -9   8  11        0.00       -0.55      1.83 o 
  -8   8  11        2.16        2.58      1.59 o 
  -7   8  11        0.29        1.04      1.49 o 
  -6   8  11       12.37       12.64      2.68 o 
  -5   8  11      104.08      111.04      5.58 o 
  -4   8  11        9.43       13.72      2.86 o 
  -3   8  11       24.59       27.80      6.61 o 
  -2   8  11       23.39       23.91      3.08 o 
  -1   8  11       35.01       37.82      5.02 o 
   0   8  11       17.10       18.79      3.68 o 
   1   8  11       23.25       21.25      2.70 o 
   2   8  11        4.09        2.06      2.91 o 
   3   8  11        0.55        0.09      1.63 o 
   4   8  11       44.64       50.58      5.04 o 
   5   8  11       37.20       60.27      9.00 o 
 -10   9  11        1.78        2.06      2.52 o 
  -9   9  11       16.60       11.47      4.81 o 
  -8   9  11        0.30        1.53      2.13 o 
  -7   9  11       16.70       17.68      3.25 o 
  -6   9  11        2.21        1.93      1.94 o 
  -5   9  11      220.86      217.02     20.18 o 
  -4   9  11       29.09       25.64      3.49 o 
  -3   9  11      120.43      125.69      6.13 o 
  -2   9  11       30.52       28.19      4.75 o 
  -1   9  11       54.95       54.23      6.12 o 
   0   9  11      375.12      375.31     14.13 o 
   1   9  11       15.24       18.25      3.98 o 
   2   9  11       40.58       45.87      4.57 o 
   3   9  11       54.22       62.55      5.33 o 
   4   9  11        9.56       13.13      5.05 o 
  -6  10  11        0.12        0.77      1.91 o 
  -5  10  11       54.27       64.01      5.58 o 
  -4  10  11       75.44       76.03      6.82 o 
  -3  10  11      164.61      156.05      9.39 o 
  -2  10  11        0.77       -0.10      2.15 o 
  -1  10  11        4.58        6.13      3.13 o 
   0  10  11      185.30      214.87     10.93 o 
 -16   0  12        1.08        2.62      3.09 o 
 -15   0  12       44.18       50.86      4.83 o 
 -14   0  12       52.00       46.74      4.30 o 
 -13   0  12      155.10      149.38      7.55 o 
 -12   0  12       33.18       33.54      4.05 o 
 -11   0  12      139.32      123.53      4.71 o 
 -10   0  12        0.25        0.64      0.86 o 
  -9   0  12      798.41      760.69     12.52 o 
  -8   0  12        1.35        0.12      0.62 o 
  -7   0  12       68.07       57.10      2.67 o 
  -6   0  12       11.30       12.85      1.13 o 
  -5   0  12        5.87        2.57      0.65 o 
  -4   0  12     1340.31     1487.65     16.14 o 
  -3   0  12       82.87      102.48      2.53 o 
  -1   0  12       61.69       66.25      2.49 o 
   0   0  12       36.44       64.51      2.74 o 
   1   0  12      523.82      567.87     10.02 o 
   2   0  12      171.30      147.46      4.78 o 
   3   0  12       70.90       66.27      3.59 o 
   4   0  12      233.77      222.66     16.04 o 
   5   0  12      871.01      902.97     16.46 o 
   6   0  12      771.87      767.67     15.37 o 
   7   0  12       11.22        7.14      3.44 o 
   8   0  12      165.40      169.38      6.07 o 
   9   0  12        1.64        1.38      1.64 o 
  10   0  12       28.49       31.78      4.29 o 
 -16   1  12        0.48        1.77      1.97 o 
 -15   1  12       13.13       17.74      3.06 o 
 -14   1  12      111.38      107.20      3.60 o 
 -13   1  12        5.73        4.62      1.33 o 
 -12   1  12        4.00        3.06      1.11 o 
 -11   1  12        1.55        0.43      0.84 o 
 -10   1  12       15.10       14.86      1.76 o 
  -9   1  12     1853.03     1743.63     15.09 o 
  -8   1  12      542.86      503.56      5.44 o 
  -7   1  12       64.89       69.32      1.92 o 
  -6   1  12        1.87        1.67      0.44 o 
  -5   1  12        2.76        1.29      0.44 o 
  -4   1  12      692.62      805.01      9.28 o 
  -3   1  12       27.99       32.18      1.65 o 
  -2   1  12        2.03        2.99      0.69 o 
  -1   1  12       45.37       43.26      2.13 o 
   0   1  12       23.19       34.70      2.15 o 
   1   1  12      219.09      251.35      5.57 o 
   2   1  12       46.44       45.18      4.67 o 
   3   1  12       12.31       11.77      1.37 o 
   4   1  12       30.79       28.18      2.10 o 
   5   1  12      348.70      357.74      6.55 o 
   6   1  12      265.83      270.43      5.90 o 
   7   1  12       15.33       13.24      1.74 o 
   8   1  12        0.18        0.24      1.14 o 
   9   1  12       45.22       51.12      3.17 o 
  10   1  12       12.83       12.79      1.96 o 
 -16   2  12       10.29       11.78      2.78 o 
 -15   2  12        0.01        0.54      1.73 o 
 -14   2  12       27.29       33.68      5.13 o 
 -13   2  12       31.24       35.77      4.27 o 
 -12   2  12        2.81        2.92      1.45 o 
 -11   2  12       29.57       27.98      2.20 o 
 -10   2  12       49.80       42.96      2.57 o 
  -9   2  12     1118.46     1015.31     10.10 o 
  -8   2  12        0.36        0.66      0.47 o 
  -7   2  12      145.50      128.91      2.12 o 
  -6   2  12        4.91        6.38      0.74 o 
  -5   2  12        4.40        4.74      0.79 o 
  -4   2  12      648.09      634.27      8.09 o 
  -3   2  12       10.64       14.92      1.75 o 
  -2   2  12        3.23        1.19      0.59 o 
  -1   2  12       32.59       34.77      2.56 o 
   0   2  12      241.08      207.54     11.66 o 
   1   2  12       47.07       47.90      2.68 o 
   2   2  12      139.91      139.35      4.37 o 
   3   2  12       47.28       44.21      2.79 o 
   4   2  12      177.31      177.75      3.86 o 
   5   2  12       46.85       44.47      2.37 o 
   6   2  12        0.00        0.07      0.94 o 
   7   2  12       11.47        9.96      1.74 o 
   8   2  12        4.52        5.14      1.47 o 
   9   2  12        0.00        2.41      1.39 o 
  10   2  12       10.64       11.02      2.18 o 
 -16   3  12        2.52        2.37      1.87 o 
 -15   3  12        3.92        3.02      2.05 o 
 -14   3  12      118.56      133.56      6.88 o 
 -13   3  12       33.75       37.12      3.67 o 
 -12   3  12        0.28       -0.22      1.22 o 
 -11   3  12        0.11       -0.54      0.96 o 
 -10   3  12      158.51      138.56      7.07 o 
  -9   3  12       33.33       17.62      1.80 o 
  -8   3  12      130.96      124.70      2.81 o 
  -7   3  12        3.71        0.74      0.54 o 
  -6   3  12      134.46      132.52      2.53 o 
  -5   3  12      589.49      582.30      7.26 o 
  -4   3  12     1762.45     1603.63     14.89 o 
  -3   3  12      178.28      189.22      3.41 o 
  -2   3  12        9.58        7.42      0.88 o 
  -1   3  12       27.74       32.25      1.55 o 
   0   3  12        0.48        2.21      0.80 o 
   1   3  12       49.43       77.44      3.24 o 
   2   3  12       71.94       67.98      2.80 o 
   3   3  12       17.15       14.61      1.70 o 
   4   3  12       84.00       88.92      3.47 o 
   5   3  12        1.11        0.07      0.89 o 
   6   3  12       40.91       41.64      2.56 o 
   7   3  12        7.84        7.17      1.50 o 
   8   3  12       44.90       46.61      3.24 o 
   9   3  12        1.61        3.09      1.57 o 
 -15   4  12        7.06        5.86      1.99 o 
 -14   4  12       80.40       88.81      4.96 o 
 -13   4  12        6.87        5.60      1.65 o 
 -12   4  12        0.37        0.92      1.19 o 
 -11   4  12       25.53       25.92      3.62 o 
 -10   4  12        7.58        7.84      3.06 o 
  -9   4  12       74.32       56.09      3.11 o 
  -8   4  12        6.42        5.14      1.13 o 
  -7   4  12       23.97       21.90      1.62 o 
  -6   4  12       14.85       18.00      1.77 o 
  -5   4  12      107.58      118.19      3.07 o 
  -4   4  12     1544.65     1471.86     14.26 o 
  -3   4  12        5.44        7.97      1.10 o 
  -2   4  12      216.23      229.18      4.74 o 
  -1   4  12       12.53        9.16      1.05 o 
   0   4  12      470.76      496.36      6.43 o 
   1   4  12      610.51      546.98      7.50 o 
   2   4  12      171.68      185.03      4.67 o 
   3   4  12      110.81      119.58      3.56 o 
   4   4  12        0.00        0.81      0.95 o 
   5   4  12       82.20       83.39      4.04 o 
   6   4  12        5.16        5.53      1.71 o 
   7   4  12       12.50        8.80      3.64 o 
   8   4  12        9.17        7.25      2.28 o 
   9   4  12        7.74        6.56      3.29 o 
 -15   5  12       10.19        8.72      3.49 o 
 -14   5  12        5.70        3.87      1.59 o 
 -13   5  12       77.11       88.03      8.46 o 
 -12   5  12       39.60       39.70      3.71 o 
 -11   5  12        0.34        0.13      1.08 o 
 -10   5  12       34.52       28.03      2.47 o 
  -9   5  12        1.35        0.48      0.99 o 
  -8   5  12      404.75      397.04      7.09 o 
  -7   5  12        9.38        8.84      1.49 o 
  -6   5  12       22.51       22.14      2.05 o 
  -5   5  12        8.52        8.36      1.35 o 
  -4   5  12      438.70      448.06      7.48 o 
  -3   5  12       47.68       52.06      2.69 o 
  -2   5  12        0.50       -0.17      0.67 o 
  -1   5  12       48.76       55.06      2.27 o 
   0   5  12       81.43       79.44      2.53 o 
   1   5  12        1.95       -0.07      0.79 o 
   2   5  12      148.58      152.82      3.40 o 
   3   5  12        3.40        4.29      1.66 o 
   4   5  12        5.90        3.84      2.11 o 
   5   5  12       65.21       69.82      7.46 o 
   6   5  12       83.48       84.69     19.78 o 
   7   5  12       12.69        7.83      3.01 o 
   8   5  12        2.08        1.72      2.08 o 
 -14   6  12      251.53      297.09     10.32 o 
 -13   6  12      411.13      490.17      9.43 o 
 -12   6  12        3.66        4.75      2.02 o 
 -11   6  12       10.38       10.59      2.35 o 
 -10   6  12        2.93        3.98      1.40 o 
  -9   6  12      101.22       88.86      4.23 o 
  -8   6  12       59.32       63.46      2.96 o 
  -7   6  12       10.90        7.92      1.17 o 
  -6   6  12        1.28        0.58      1.16 o 
  -5   6  12       67.66       59.25      2.74 o 
  -4   6  12       86.62       92.58      4.33 o 
  -3   6  12      106.44      110.41      2.96 o 
  -2   6  12       51.14       50.00      2.32 o 
  -1   6  12        0.06        0.92      0.80 o 
   0   6  12        0.53        3.73      1.03 o 
   1   6  12       36.82       35.83      2.54 o 
   2   6  12      416.28      413.15      8.80 o 
   3   6  12        0.69        0.77      2.02 o 
   4   6  12       50.05       59.57     10.27 o 
   5   6  12       16.56       14.81      3.39 o 
   6   6  12       16.13       17.84      4.00 o 
   7   6  12        3.29        2.22      2.61 o 
 -13   7  12       21.03       21.56      2.71 o 
 -12   7  12        3.19        4.78      1.83 o 
 -11   7  12        2.18        0.09      1.71 o 
 -10   7  12       10.58        6.90      2.14 o 
  -9   7  12        0.65        1.37      1.11 o 
  -8   7  12       12.45        8.97      1.43 o 
  -7   7  12       52.11       47.81      3.80 o 
  -6   7  12        5.98        8.13      1.85 o 
  -5   7  12        5.57        7.99      1.55 o 
  -4   7  12       12.61       13.24      2.71 o 
  -3   7  12       47.04       48.13      3.45 o 
  -2   7  12       21.35       23.98      3.48 o 
  -1   7  12        0.20       -0.01      1.00 o 
   0   7  12       13.20       14.52      2.18 o 
   1   7  12        0.52        1.02      1.43 o 
   2   7  12        7.50        8.47      2.15 o 
   3   7  12       13.98       14.80      2.68 o 
   4   7  12        6.50        1.81      2.38 o 
   5   7  12       22.98       22.90      4.24 o 
   6   7  12        0.34       -0.22      2.14 o 
 -11   8  12        7.62        6.81      1.86 o 
 -10   8  12       49.27       53.62      4.60 o 
  -9   8  12        2.11        0.40      1.64 o 
  -8   8  12        9.51        7.53      3.04 o 
  -7   8  12       21.16       22.04      2.99 o 
  -6   8  12        0.02       -0.64      1.90 o 
  -5   8  12       39.04       38.85      5.91 o 
  -4   8  12      212.58      215.78     16.80 o 
  -3   8  12        8.82        6.99      2.14 o 
  -2   8  12        4.20        3.24      1.75 o 
  -1   8  12        1.21        1.29      2.13 o 
   0   8  12      225.88      251.21      7.31 o 
   1   8  12      344.21      377.99     10.48 o 
   2   8  12       69.19       71.84      5.02 o 
   3   8  12        0.07       -0.30      1.74 o 
   4   8  12       28.52       25.76      5.99 o 
   5   8  12        1.16        1.64      3.40 o 
  -9   9  12       16.08       14.50      3.43 o 
  -8   9  12       22.69       29.26      4.13 o 
  -7   9  12       90.41       85.86      9.57 o 
  -6   9  12       11.14       11.36      2.84 o 
  -5   9  12        0.98        1.49      1.90 o 
  -4   9  12       63.81       55.42      5.01 o 
  -3   9  12       39.78       32.17      3.73 o 
  -2   9  12        1.87        1.31      2.26 o 
  -1   9  12        0.22        0.18      2.19 o 
   0   9  12       61.70       62.49      6.66 o 
   1   9  12       20.71       28.03      4.82 o 
   2   9  12        0.13        1.71      2.09 o 
   3   9  12        0.55       -1.78      1.78 o 
  -6  10  12        7.05        5.99      3.12 o 
  -5  10  12        6.71        7.53      2.52 o 
  -4  10  12       86.09       88.72      7.43 o 
  -3  10  12      193.51      204.27     10.80 o 
  -2  10  12        4.04        3.36      2.69 o 
  -1  10  12       28.90       25.44      4.77 o 
 -16   1  13        1.90        1.98      2.58 o 
 -15   1  13        8.52       10.35      2.56 o 
 -14   1  13        4.17        1.33      1.33 o 
 -13   1  13       18.19       24.03      5.02 o 
 -12   1  13       46.38       51.68      3.31 o 
 -11   1  13       29.14       30.47      3.13 o 
 -10   1  13        3.97        4.32      1.04 o 
  -9   1  13      183.37      160.93      3.00 o 
  -8   1  13      266.20      253.59      3.94 o 
  -7   1  13      149.60      156.03      2.70 o 
  -6   1  13        4.31        3.22      0.80 o 
  -5   1  13      224.13      224.26      4.66 o 
  -4   1  13        3.46        1.31      0.98 o 
  -3   1  13      296.33      305.02      5.05 o 
  -2   1  13       75.48       51.77      2.44 o 
  -1   1  13        4.05        3.64      1.18 o 
   0   1  13      581.90      621.63     11.17 o 
   1   1  13      118.35      124.78      6.62 o 
   2   1  13      478.64      495.14      8.36 o 
   3   1  13        6.51        6.33      1.23 o 
   4   1  13       72.26       65.94      3.36 o 
   5   1  13      511.06      502.23      8.17 o 
   6   1  13      771.27      785.25     11.29 o 
   7   1  13       97.96       93.23      3.61 o 
   8   1  13        8.40        7.11      1.51 o 
   9   1  13        1.72        1.50      1.33 o 
 -16   2  13        1.27        2.46      1.97 o 
 -15   2  13        1.25        3.95      2.09 o 
 -14   2  13      295.39      324.14     12.14 o 
 -13   2  13       36.16       42.70      3.00 o 
 -12   2  13       10.13        5.82      2.14 o 
 -11   2  13        0.13        0.65      0.86 o 
 -10   2  13       12.75       13.83      1.57 o 
  -9   2  13       51.52       80.77      3.20 o 
  -8   2  13      129.44      121.18      2.99 o 
  -7   2  13        1.66        2.31      0.53 o 
  -6   2  13      352.20      331.53      6.21 o 
  -5   2  13       23.25       23.29      2.08 o 
  -4   2  13        0.94        1.48      0.65 o 
  -3   2  13        3.32        2.86      0.91 o 
  -2   2  13      228.11      201.53      5.42 o 
  -1   2  13       45.53       40.44      3.78 o 
   0   2  13        3.92        7.93      2.04 o 
   1   2  13      129.64      126.77      4.15 o 
   2   2  13       73.51       75.61      3.40 o 
   3   2  13       31.08       29.79      3.87 o 
   4   2  13       48.27       51.96      2.51 o 
   5   2  13        3.34        3.89      1.45 o 
   6   2  13        3.07        1.38      1.19 o 
   7   2  13       16.25       18.23      1.99 o 
   8   2  13        0.00        1.68      1.28 o 
   9   2  13        0.11        0.94      1.33 o 
 -16   3  13        0.00       -1.48      1.75 o 
 -15   3  13        0.65       -0.39      1.30 o 
 -14   3  13        4.69        3.12      2.24 o 
 -13   3  13        4.52        1.18      1.54 o 
 -12   3  13        5.11        3.59      1.56 o 
 -11   3  13        7.34        4.94      1.55 o 
 -10   3  13        3.36        3.95      1.15 o 
  -9   3  13     1355.86     1196.43     15.23 o 
  -8   3  13      334.81      314.18      4.42 o 
  -7   3  13       14.57       10.98      1.14 o 
  -6   3  13       18.40       20.63      1.58 o 
  -5   3  13       42.39       42.72      2.03 o 
  -4   3  13     1650.95     1701.32     17.17 o 
  -3   3  13      153.05      157.33      3.16 o 
  -2   3  13        1.32        1.11      0.66 o 
  -1   3  13       71.70       75.28      3.19 o 
   0   3  13        5.37        2.97      1.07 o 
   1   3  13      117.81      104.01      3.83 o 
   2   3  13       13.77       12.67      1.58 o 
   3   3  13       10.64       10.00      1.51 o 
   4   3  13        6.60        6.66      1.46 o 
   5   3  13        4.34        4.13      1.14 o 
   6   3  13        0.00        2.29      1.14 o 
   7   3  13        0.88        1.67      1.28 o 
   8   3  13        0.11        1.86      1.65 o 
   9   3  13        6.83        3.73      2.21 o 
 -16   4  13        0.39       -0.49      3.06 o 
 -15   4  13        7.86        7.89      2.18 o 
 -14   4  13        5.33        6.69      2.73 o 
 -13   4  13        4.05        6.47      3.81 o 
 -12   4  13        3.55        1.91      1.28 o 
 -11   4  13       40.96       37.40      2.76 o 
 -10   4  13      131.60      116.94      4.10 o 
  -9   4  13       95.64       77.61      3.68 o 
  -8   4  13       66.14       59.86      2.77 o 
  -7   4  13      124.75      123.03      3.17 o 
  -6   4  13      289.71      286.73      5.82 o 
  -5   4  13      361.14      347.68      5.95 o 
  -4   4  13       52.02       45.15      2.23 o 
  -3   4  13       87.20       83.61      2.86 o 
  -2   4  13       14.09       15.74      1.55 o 
  -1   4  13      102.92      110.39      2.81 o 
   0   4  13       83.76       72.84      2.36 o 
   1   4  13       70.86       82.44      3.16 o 
   2   4  13       10.43        9.27      1.46 o 
   3   4  13      174.74      175.97      4.90 o 
   4   4  13        1.89        2.42      1.09 o 
   5   4  13        1.06        0.09      1.17 o 
   6   4  13      174.63      194.78      6.42 o 
   7   4  13        0.58        0.27      2.00 o 
   8   4  13        0.25        1.82      2.03 o 
 -15   5  13       28.22       32.54      4.89 o 
 -14   5  13        2.79       -1.56      2.85 o 
 -13   5  13        6.87        6.78      2.57 o 
 -12   5  13       35.42       36.83      3.92 o 
 -11   5  13       22.02       19.75      2.22 o 
 -10   5  13        0.78       -0.46      0.99 o 
  -9   5  13       21.66       19.23      2.37 o 
  -8   5  13        2.96        2.24      1.48 o 
  -7   5  13        6.87        8.34      1.19 o 
  -6   5  13        0.03        0.32      0.89 o 
  -5   5  13       39.75       37.01      2.58 o 
  -4   5  13      143.85      139.34      4.05 o 
  -3   5  13       33.83       30.94      2.31 o 
  -2   5  13       12.17       11.39      1.74 o 
  -1   5  13        0.16        1.38      0.77 o 
   0   5  13       37.85       29.06      2.01 o 
   1   5  13      564.23      551.19      7.02 o 
   2   5  13       11.75       14.77      1.65 o 
   3   5  13       23.87       23.48      5.20 o 
   4   5  13       81.02       89.38      6.52 o 
   5   5  13      191.10      179.49      8.81 o 
   6   5  13       15.85        9.49      3.23 o 
   7   5  13        2.30        0.88      2.31 o 
   8   5  13       28.49       33.40      4.39 o 
 -14   6  13       19.12       14.00      4.77 o 
 -13   6  13       24.61       39.25      4.67 o 
 -12   6  13        3.36       -0.46      2.48 o 
 -11   6  13       11.66        8.66      3.11 o 
 -10   6  13        1.42        4.05      1.79 o 
  -9   6  13       21.77       24.31      3.65 o 
  -8   6  13       62.79       54.83      2.68 o 
  -7   6  13        6.34        3.45      1.52 o 
  -6   6  13       37.99       39.97      5.71 o 
  -5   6  13        0.02        0.97      1.05 o 
  -4   6  13       76.57       74.35      2.87 o 
  -3   6  13       36.01       39.94      2.21 o 
  -2   6  13        6.51        7.35      1.13 o 
  -1   6  13        0.53       -0.62      1.24 o 
   0   6  13      118.35      105.42      3.64 o 
   1   6  13      116.23      104.94      4.28 o 
   2   6  13      156.04      162.06     11.60 o 
   3   6  13       70.30       62.39      5.90 o 
   4   6  13       19.47       23.66      3.98 o 
   5   6  13        0.51        0.83      2.22 o 
   6   6  13        6.51        7.55      2.96 o 
   7   6  13       31.13       24.36      4.69 o 
 -13   7  13      360.64      412.28     10.94 o 
 -12   7  13        0.55       -0.35      1.80 o 
 -11   7  13        0.00       -1.59      1.59 o 
 -10   7  13       12.24        9.13      2.25 o 
  -9   7  13       60.60       66.88      3.28 o 
  -8   7  13      192.36      198.37      6.64 o 
  -7   7  13        4.43        3.87      1.65 o 
  -6   7  13       18.31       19.87      2.58 o 
  -5   7  13       52.96       53.44      3.38 o 
  -4   7  13       51.10       62.56      3.08 o 
  -3   7  13       95.36       91.86      4.75 o 
  -2   7  13        1.20        0.47      1.49 o 
  -1   7  13       21.54       22.36      2.43 o 
   0   7  13       34.31       40.22      3.87 o 
   1   7  13       58.48       64.63      4.48 o 
   2   7  13        0.32        1.05      1.60 o 
   3   7  13        1.24        0.50      3.01 o 
   4   7  13       87.45      102.27     12.01 o 
   5   7  13       24.33       18.53      3.96 o 
   6   7  13        7.63        5.51      2.98 o 
 -11   8  13        2.76        1.40      2.00 o 
 -10   8  13        5.74        8.16      2.35 o 
  -9   8  13      133.04      127.39     10.52 o 
  -8   8  13       48.69       45.33      4.05 o 
  -7   8  13        2.71        3.92      1.75 o 
  -6   8  13       36.58       42.72      4.75 o 
  -5   8  13       32.81       36.59      4.05 o 
  -4   8  13      308.24      349.28     10.00 o 
  -3   8  13        1.75       -1.35      1.46 o 
  -2   8  13       39.56       41.66      4.03 o 
  -1   8  13       61.92       55.76      6.21 o 
   0   8  13        2.53        0.49      2.71 o 
   1   8  13      295.26      367.78     11.15 o 
   2   8  13        4.79        6.55      3.70 o 
   3   8  13       12.35        4.53      4.00 o 
   4   8  13        3.52        6.10      4.14 o 
  -9   9  13       48.54       53.02     17.52 o 
  -8   9  13       16.14       13.74      3.22 o 
  -7   9  13       59.08       62.09      5.55 o 
  -6   9  13        1.53        2.92      2.43 o 
  -5   9  13       23.88       26.07      3.74 o 
  -4   9  13      132.16      133.37      6.55 o 
  -3   9  13        7.68        5.66      3.00 o 
  -2   9  13       23.61       29.70      4.98 o 
  -1   9  13        5.56        3.35      2.55 o 
   0   9  13        0.31        2.28      2.50 o 
   1   9  13      261.34      281.22     12.34 o 
   2   9  13        2.90        1.17      2.58 o 
  -5  10  13        4.11        3.78      2.43 o 
  -4  10  13      140.08      118.59      8.56 o 
  -3  10  13       15.07       16.63      4.18 o 
  -2  10  13        5.11        2.58      2.75 o 
 -16   0  14       11.22        9.67      3.27 o 
 -15   0  14       48.42       53.79      4.87 o 
 -14   0  14       15.08        6.68      2.61 o 
 -13   0  14       45.29       50.27      5.23 o 
 -12   0  14      195.06      194.74     17.17 o 
 -11   0  14      101.04      103.07      4.23 o 
 -10   0  14        7.76       11.26      1.77 o 
  -9   0  14      260.91      238.84      5.33 o 
  -8   0  14        2.20       -0.07      0.78 o 
  -7   0  14       10.93        5.91      1.29 o 
  -6   0  14      142.41      182.20      4.12 o 
  -5   0  14       65.28       53.68      3.66 o 
  -4   0  14      799.38      865.66     11.98 o 
  -3   0  14      114.27       96.81      3.13 o 
  -2   0  14       13.78       10.04      2.40 o 
  -1   0  14       22.21       30.90      2.21 o 
   0   0  14        7.17       11.36      1.69 o 
   1   0  14      603.04      652.63     15.65 o 
   2   0  14       34.70       34.15      5.75 o 
   3   0  14       54.34       55.49      4.34 o 
   4   0  14      470.28      477.65     11.05 o 
   5   0  14      271.08      279.60      8.58 o 
   6   0  14     1098.33     1131.63     20.80 o 
   7   0  14       10.62       11.50      2.62 o 
   8   0  14      119.16      119.55      5.49 o 
   9   0  14       13.17        4.54      3.83 o 
 -17   1  14       10.77        9.95      2.84 o 
 -16   1  14        0.00       -0.26      1.67 o 
 -15   1  14        2.56        3.17      1.69 o 
 -14   1  14       27.88       29.56      3.52 o 
 -13   1  14       34.74       39.70      4.31 o 
 -12   1  14       90.12       79.52      3.34 o 
 -11   1  14        3.60        2.86      0.98 o 
 -10   1  14       93.89       78.66      3.21 o 
  -9   1  14      656.70      578.04      6.68 o 
  -8   1  14       94.75      104.24      2.52 o 
  -7   1  14      161.55      157.83      2.79 o 
  -6   1  14       85.47       86.41      1.84 o 
  -5   1  14      239.27      242.69      5.02 o 
  -4   1  14     1022.48     1016.00     11.56 o 
  -3   1  14        9.49       17.12      1.45 o 
  -2   1  14        3.03        4.77      1.05 o 
  -1   1  14       17.87       16.12      2.80 o 
   0   1  14       65.37       64.45      3.28 o 
   1   1  14      288.88      307.41      5.05 o 
   2   1  14        6.88        5.22      1.10 o 
   3   1  14        2.72        1.86      1.04 o 
   4   1  14       21.25       17.50      2.56 o 
   5   1  14       80.96       84.28      3.37 o 
   6   1  14      201.78      206.73      5.39 o 
   7   1  14        9.81       10.92      1.93 o 
   8   1  14        2.02        2.82      1.19 o 
   9   1  14        4.29        2.72      1.53 o 
 -16   2  14        0.96        1.23      1.77 o 
 -15   2  14        3.00        2.87      1.92 o 
 -14   2  14      124.47      128.99      5.77 o 
 -13   2  14        1.03        2.63      1.76 o 
 -12   2  14       20.72       18.92      2.51 o 
 -11   2  14      111.29      102.76      3.56 o 
 -10   2  14       22.40       16.40      1.85 o 
  -9   2  14       10.17       18.45      1.67 o 
  -8   2  14     1363.90     1228.37     12.09 o 
  -7   2  14        1.50        2.01      0.78 o 
  -6   2  14       91.06       92.25      3.24 o 
  -5   2  14        0.32        0.22      0.60 o 
  -4   2  14       28.11       16.52      1.84 o 
  -3   2  14      630.44      645.16     10.89 o 
  -2   2  14       82.34       72.31      4.56 o 
  -1   2  14       26.83       22.58      2.55 o 
   0   2  14        0.08        0.75      0.61 o 
   1   2  14       55.34       55.73      5.19 o 
   2   2  14       22.72       16.06      2.04 o 
   3   2  14        6.10        5.32      1.26 o 
   4   2  14      160.63      161.80      4.01 o 
   5   2  14        2.15        2.57      1.19 o 
   6   2  14        1.27       -0.14      1.17 o 
   7   2  14        9.26        7.12      1.56 o 
   8   2  14       29.58       32.21      2.68 o 
   9   2  14        1.46        2.23      1.60 o 
 -16   3  14       25.08       29.25      7.83 o 
 -15   3  14        0.16        0.13      1.41 o 
 -14   3  14       10.64       10.42      3.01 o 
 -13   3  14      436.23      465.54     11.07 o 
 -12   3  14        0.35       -0.17      1.18 o 
 -11   3  14        0.16        1.08      1.16 o 
 -10   3  14        0.11       -0.23      0.89 o 
  -9   3  14        4.79        5.91      1.52 o 
  -8   3  14     1113.74     1180.36     11.71 o 
  -7   3  14        0.12       -0.50      0.64 o 
  -6   3  14      199.35      189.81      4.44 o 
  -5   3  14      159.13      167.45      4.48 o 
  -4   3  14      535.88      518.80      9.55 o 
  -3   3  14       15.07       10.86      1.31 o 
  -2   3  14      338.21      322.21      5.87 o 
  -1   3  14       34.72       35.41      2.26 o 
   0   3  14      139.52      114.47      4.02 o 
   1   3  14        1.86        3.70      1.21 o 
   2   3  14      113.34      103.56      5.63 o 
   3   3  14        7.13        4.77      1.30 o 
   4   3  14        0.67        1.56      1.11 o 
   5   3  14      184.35      203.91      5.67 o 
   6   3  14        3.43        4.13      1.37 o 
   7   3  14        7.86        9.93      1.78 o 
   8   3  14        0.89        1.58      1.51 o 
 -16   4  14        0.03        2.46      3.52 o 
 -15   4  14        0.17       -0.52      1.40 o 
 -14   4  14        7.13       13.97      3.67 o 
 -13   4  14       41.21       49.94      5.52 o 
 -12   4  14        0.12       -0.42      1.23 o 
 -11   4  14        4.03        2.29      1.20 o 
 -10   4  14       20.60       27.97      2.69 o 
  -9   4  14        0.00        1.06      0.83 o 
  -8   4  14       10.75        6.47      1.13 o 
  -7   4  14        6.03        9.03      1.48 o 
  -6   4  14       47.54       50.19      3.95 o 
  -5   4  14       66.45       62.92      2.45 o 
  -4   4  14      101.03       96.78      2.97 o 
  -3   4  14        0.79       -0.22      0.81 o 
  -2   4  14        0.08        0.33      0.65 o 
  -1   4  14        1.52        0.21      0.79 o 
   0   4  14       18.08        8.97      1.60 o 
   1   4  14       10.09       16.99      1.86 o 
   2   4  14        1.10        0.80      0.95 o 
   3   4  14       15.82       13.93      1.87 o 
   4   4  14        4.80        4.90      1.44 o 
   5   4  14       57.54       69.97      7.00 o 
   6   4  14      181.20      185.14      6.38 o 
   7   4  14        0.00        0.36      1.72 o 
   8   4  14        0.00       -0.41      3.53 o 
 -15   5  14        1.16       -1.20      2.19 o 
 -14   5  14        2.24        4.10      2.33 o 
 -13   5  14        2.16        2.56      4.31 o 
 -12   5  14        5.12        1.64      1.69 o 
 -11   5  14        1.67        1.04      1.21 o 
 -10   5  14       35.88       41.67      2.91 o 
  -9   5  14        5.47        5.90      1.31 o 
  -8   5  14       90.93       85.38      3.06 o 
  -7   5  14        0.90        1.27      1.16 o 
  -6   5  14      168.54      152.83      4.51 o 
  -5   5  14        1.94        3.97      1.18 o 
  -4   5  14      117.07      123.62      3.87 o 
  -3   5  14       22.41       17.16      1.80 o 
  -2   5  14        3.53        2.40      1.01 o 
  -1   5  14       28.04       21.68      1.77 o 
   0   5  14       77.00       63.93      3.36 o 
   1   5  14     1424.51     1413.92     15.30 o 
   2   5  14       46.37       48.69      2.91 o 
   3   5  14       21.88       20.22      3.51 o 
   4   5  14        7.97        6.60      5.49 o 
   5   5  14       78.71       90.61      7.59 o 
   6   5  14       45.78       30.40      4.83 o 
   7   5  14       29.32       28.77      5.01 o 
 -14   6  14      627.18      717.76     28.25 o 
 -13   6  14       26.72       30.18      3.60 o 
 -12   6  14        1.94       -1.25      1.25 o 
 -11   6  14        4.83        3.08      1.95 o 
 -10   6  14        1.66        1.07      1.15 o 
  -9   6  14      257.40      260.17      5.80 o 
  -8   6  14        1.85        4.22      1.67 o 
  -7   6  14        0.72        2.49      1.46 o 
  -6   6  14        3.13        4.13      1.30 o 
  -5   6  14        0.01        0.26      0.98 o 
  -4   6  14      483.66      519.03      8.77 o 
  -3   6  14       11.38       10.06      1.31 o 
  -2   6  14       19.49       17.13      1.61 o 
  -1   6  14        0.44        0.77      0.92 o 
   0   6  14       57.14       58.33      3.09 o 
   1   6  14      801.71      832.84     18.41 o 
   2   6  14       13.56       17.27      4.31 o 
   3   6  14        0.75        3.65      2.32 o 
   4   6  14       46.62       50.93      5.74 o 
   5   6  14        1.42        4.32      4.52 o 
   6   6  14      172.27      177.03      9.56 o 
 -13   7  14      144.99      168.06      5.60 o 
 -12   7  14        5.38        5.22      2.15 o 
 -11   7  14        2.71        1.12      1.85 o 
 -10   7  14        4.60        3.54      1.88 o 
  -9   7  14        7.36       13.94      2.56 o 
  -8   7  14       50.18       47.04      4.03 o 
  -7   7  14       12.53       13.54      4.28 o 
  -6   7  14        2.06        3.94      2.05 o 
  -5   7  14        7.87        4.32      3.25 o 
  -4   7  14        5.78        6.37      1.48 o 
  -3   7  14       41.89       48.15      4.17 o 
  -2   7  14        7.94        6.40      1.97 o 
  -1   7  14        2.37        3.35      1.52 o 
   0   7  14        0.05        1.63      2.40 o 
   1   7  14        0.23        2.12      1.73 o 
   2   7  14        2.27        4.57      3.49 o 
   3   7  14        1.14       -0.20      2.91 o 
   4   7  14        5.45        4.63      3.79 o 
   5   7  14       14.22       10.74      3.40 o 
 -11   8  14        7.57        5.66      2.36 o 
 -10   8  14        3.55        6.31      2.55 o 
  -9   8  14        5.35        9.22      4.75 o 
  -8   8  14        0.20       -0.39      1.68 o 
  -7   8  14       14.73        8.54      2.54 o 
  -6   8  14        2.41        4.42      2.19 o 
  -5   8  14       85.90       92.24      8.48 o 
  -4   8  14       74.01       89.82      5.22 o 
  -3   8  14        1.21        1.86      1.77 o 
  -2   8  14       12.12        9.93      2.41 o 
  -1   8  14        1.47       -0.84      2.05 o 
   0   8  14       96.84      106.16      5.67 o 
   1   8  14       87.96      101.85      5.99 o 
   2   8  14        5.59        3.18      3.61 o 
   3   8  14        8.08        7.23      4.19 o 
  -9   9  14        0.09       -1.37      3.00 o 
  -8   9  14        0.11        0.82      2.27 o 
  -7   9  14        6.06        2.99      2.32 o 
  -6   9  14       15.01       13.00      3.13 o 
  -5   9  14       35.62       28.91      4.20 o 
  -4   9  14       34.23       38.07      4.38 o 
  -3   9  14        3.65        2.45      2.47 o 
  -2   9  14       40.33       43.86      5.89 o 
  -1   9  14        5.74        1.96      2.69 o 
   0   9  14       75.29       70.92      7.46 o 
   1   9  14        1.38       -1.67      2.44 o 
 -17   1  15        6.95        5.76      4.18 o 
 -16   1  15       14.16       11.67      2.84 o 
 -15   1  15        9.47        9.43      2.40 o 
 -14   1  15      110.84      104.53      5.45 o 
 -13   1  15       45.36       49.16      3.68 o 
 -12   1  15        3.53        4.64      1.21 o 
 -11   1  15        9.70        5.01      1.19 o 
 -10   1  15       11.94       10.98      1.70 o 
  -9   1  15       88.31       96.17      2.55 o 
  -8   1  15        5.08        2.23      0.74 o 
  -7   1  15      126.55      124.62      2.53 o 
  -6   1  15      305.04      270.87      5.33 o 
  -5   1  15       80.61       86.88      2.76 o 
  -4   1  15       52.86       65.00      2.42 o 
  -3   1  15       77.53       59.11      2.66 o 
  -2   1  15       60.81       64.38      3.60 o 
  -1   1  15       29.98       27.20      2.25 o 
   0   1  15       39.83       40.93      3.39 o 
   1   1  15      265.44      297.08      5.17 o 
   2   1  15       59.30       58.79      2.59 o 
   3   1  15        5.40        6.31      1.29 o 
   4   1  15       50.33       49.07      3.41 o 
   5   1  15       25.90       28.18      2.43 o 
   6   1  15      679.34      687.90     10.86 o 
   7   1  15        2.12        2.78      1.37 o 
   8   1  15       14.27       12.94      2.31 o 
 -16   2  15        4.73        4.35      2.22 o 
 -15   2  15        6.36        5.53      3.99 o 
 -14   2  15       18.56       17.60      2.60 o 
 -13   2  15       78.09       87.86      4.89 o 
 -12   2  15       39.50       41.63      4.71 o 
 -11   2  15       37.60       37.92      2.89 o 
 -10   2  15       42.17       37.79      2.78 o 
  -9   2  15      515.65      498.38      7.52 o 
  -8   2  15      273.80      227.99      3.89 o 
  -7   2  15        1.70        0.64      0.70 o 
  -6   2  15      232.18      236.61      6.47 o 
  -5   2  15       67.78       63.03      2.47 o 
  -4   2  15       83.97       56.36      3.20 o 
  -3   2  15      334.13      324.13      6.44 o 
  -2   2  15       40.52       28.99      2.03 o 
  -1   2  15        1.01        0.65      0.82 o 
   0   2  15       16.11       14.84      2.76 o 
   1   2  15      460.08      472.54      9.17 o 
   2   2  15        9.40       11.26      2.10 o 
   3   2  15       20.12       20.17      2.40 o 
   4   2  15        4.22        4.50      1.17 o 
   5   2  15        4.42        2.25      1.26 o 
   6   2  15      162.71      158.23      4.86 o 
   7   2  15        9.65        9.44      1.73 o 
   8   2  15        2.09        2.62      1.50 o 
 -16   3  15        2.42        3.60      2.74 o 
 -15   3  15        1.44       -0.84      2.01 o 
 -14   3  15        1.84        2.32      2.20 o 
 -13   3  15       11.68       11.79      2.40 o 
 -12   3  15       25.06       28.49      3.20 o 
 -11   3  15        0.30        0.68      1.12 o 
 -10   3  15        6.57        1.76      1.11 o 
  -9   3  15      493.13      443.69      8.14 o 
  -8   3  15      340.94      319.66      5.91 o 
  -7   3  15      104.95      103.86      3.25 o 
  -6   3  15        2.78        2.30      0.96 o 
  -5   3  15      278.78      265.83      5.93 o 
  -4   3  15     1193.13     1197.79     13.84 o 
  -3   3  15      283.08      285.22      5.58 o 
  -2   3  15      132.69      138.33      3.87 o 
  -1   3  15       10.91       12.28      2.09 o 
   0   3  15        7.85        5.11      1.35 o 
   1   3  15       24.96       21.02      2.26 o 
   2   3  15        2.87        2.19      1.02 o 
   3   3  15        0.77        1.19      1.06 o 
   4   3  15        0.00        0.97      1.13 o 
   5   3  15       30.73       27.17      2.99 o 
   6   3  15      197.14      201.81      5.11 o 
   7   3  15        3.99        1.39      1.53 o 
   8   3  15        2.24       -1.84      2.46 o 
 -15   4  15       18.32       15.78      3.49 o 
 -14   4  15       18.54       21.10      3.97 o 
 -13   4  15       50.54       66.37      7.60 o 
 -12   4  15       45.14       39.68      3.71 o 
 -11   4  15        1.59       -0.82      2.67 o 
 -10   4  15       90.63       84.66      4.44 o 
  -9   4  15       12.15        6.77      1.47 o 
  -8   4  15        0.13        2.91      1.15 o 
  -7   4  15       97.39       91.01      3.46 o 
  -6   4  15       57.93       56.45      3.00 o 
  -5   4  15      333.96      342.39      5.75 o 
  -4   4  15      917.35      873.53     12.31 o 
  -3   4  15       38.11       28.71      2.65 o 
  -2   4  15       45.62       38.80      2.36 o 
  -1   4  15       10.03       13.28      1.54 o 
   0   4  15        3.32        3.60      2.09 o 
   1   4  15       40.38       24.05      2.26 o 
   2   4  15        5.65        5.59      1.35 o 
   3   4  15       58.07       59.08      3.70 o 
   4   4  15        2.60        1.15      1.78 o 
   5   4  15        4.24        6.05      1.90 o 
   6   4  15      228.13      239.88      7.56 o 
   7   4  15        1.44        2.28      2.10 o 
 -15   5  15        1.45        4.15      2.06 o 
 -14   5  15       48.40       57.81     10.60 o 
 -13   5  15       13.37       18.96      3.89 o 
 -12   5  15       15.02       13.90      3.29 o 
 -11   5  15       49.94       46.69      3.90 o 
 -10   5  15        9.02       10.33      1.89 o 
  -9   5  15        1.04        2.39      1.06 o 
  -8   5  15       24.50       23.28      2.62 o 
  -7   5  15        2.16        1.70      1.12 o 
  -6   5  15       10.47        9.81      1.61 o 
  -5   5  15       17.20       21.22      2.09 o 
  -4   5  15        0.71        0.31      0.98 o 
  -3   5  15        1.83        2.31      1.07 o 
  -2   5  15        2.13        1.59      1.17 o 
  -1   5  15        0.07        1.36      1.10 o 
   0   5  15        0.88        1.09      1.29 o 
   1   5  15        7.11        7.28      1.44 o 
   2   5  15      111.39      100.77      8.03 o 
   3   5  15        1.23        3.14      2.17 o 
   4   5  15       13.39       19.60      3.73 o 
   5   5  15        3.45        3.17      4.30 o 
   6   5  15        1.10       -2.10      2.21 o 
   7   5  15        0.15        2.13      3.71 o 
 -14   6  15       70.56       93.27     10.81 o 
 -13   6  15       37.78       42.92      5.69 o 
 -12   6  15        8.54        6.43      2.14 o 
 -11   6  15        0.65       -2.12      2.12 o 
 -10   6  15        2.57        1.37      2.58 o 
  -9   6  15        0.86        0.53      1.50 o 
  -8   6  15       36.05       27.25      3.01 o 
  -7   6  15        0.22        1.33      1.49 o 
  -6   6  15        2.11        1.50      1.16 o 
  -5   6  15       12.12       11.10      1.96 o 
  -4   6  15       22.99       22.45      2.26 o 
  -3   6  15        2.66        4.29      1.23 o 
  -2   6  15       10.19        6.34      1.33 o 
  -1   6  15        1.49        1.88      1.31 o 
   0   6  15        0.54        4.91      2.92 o 
   1   6  15      170.44      170.47      8.07 o 
   2   6  15      110.04      112.79      6.86 o 
   3   6  15        0.03        1.69      2.23 o 
   4   6  15       18.59       17.23      4.01 o 
   5   6  15        7.73        4.03      2.68 o 
   6   6  15       25.17       22.48      4.54 o 
 -13   7  15      130.16      129.37     11.01 o 
 -12   7  15        6.82        7.29      2.72 o 
 -11   7  15       14.44       16.03      3.33 o 
 -10   7  15        0.39        1.20      1.75 o 
  -9   7  15      219.39      210.30      8.01 o 
  -8   7  15       20.44       24.10      5.05 o 
  -7   7  15       71.48       69.04      4.64 o 
  -6   7  15      113.99      107.24      6.16 o 
  -5   7  15       16.74       15.15      2.08 o 
  -4   7  15       22.34       16.48      2.12 o 
  -3   7  15      116.14      130.68      5.86 o 
  -2   7  15        0.15        0.52      1.28 o 
  -1   7  15        0.26        2.37      1.45 o 
   0   7  15      120.52      125.40      9.53 o 
   1   7  15      128.83      125.92      9.95 o 
   2   7  15      463.31      483.06     20.06 o 
   3   7  15        5.45        2.30      3.47 o 
   4   7  15       35.23       38.58      7.32 o 
 -11   8  15        4.45        3.31      2.20 o 
 -10   8  15        0.94       -2.78      3.84 o 
  -9   8  15       55.72       50.77      4.57 o 
  -8   8  15       22.28       20.10      3.02 o 
  -7   8  15       14.72       14.87      3.56 o 
  -6   8  15       26.96       29.47      3.87 o 
  -5   8  15      106.18      116.28      6.11 o 
  -4   8  15        0.07        0.28      1.78 o 
  -3   8  15        1.59        3.25      1.97 o 
  -2   8  15       26.36       36.95      3.93 o 
  -1   8  15        1.48        2.42      2.53 o 
   0   8  15      376.03      416.44     17.85 o 
   1   8  15       57.82       66.04      8.92 o 
   2   8  15       12.35        8.75      4.36 o 
   3   8  15       17.56       13.29      5.24 o 
  -9   9  15        5.87        4.68      2.75 o 
  -8   9  15        2.50        4.00      3.36 o 
  -7   9  15       13.59       10.03      3.09 o 
  -6   9  15        5.42        9.31      2.83 o 
  -5   9  15       26.70       24.53      3.78 o 
  -4   9  15       18.79       23.67      3.78 o 
  -3   9  15       22.72       24.21      4.87 o 
  -2   9  15        1.44        2.33      2.83 o 
  -1   9  15       38.72       47.17      6.23 o 
 -16   0  16        5.29        5.04      2.21 o 
 -15   0  16        2.20        1.13      3.07 o 
 -14   0  16       35.56       28.89      4.23 o 
 -13   0  16      215.85      262.10     10.28 o 
 -12   0  16       19.72       19.34      3.28 o 
 -11   0  16        8.18       10.54      1.86 o 
 -10   0  16      122.52      133.46      4.83 o 
  -9   0  16        0.25        2.05      1.15 o 
  -8   0  16      664.11      586.99     10.63 o 
  -7   0  16       59.68       54.61      2.31 o 
  -6   0  16       45.06       38.28      2.17 o 
  -5   0  16      160.53      145.97      4.02 o 
  -4   0  16      100.60       89.58      3.45 o 
  -3   0  16        6.99        2.80      1.68 o 
  -2   0  16        1.46        4.72      1.20 o 
  -1   0  16       23.94       15.88      2.60 o 
   0   0  16       64.39       60.43      3.43 o 
   1   0  16       44.02       45.37      3.24 o 
   2   0  16        0.44       -0.59      1.24 o 
   3   0  16        3.29        3.59      1.75 o 
   4   0  16        0.67        2.47      1.84 o 
   5   0  16      105.78      104.54      5.53 o 
   6   0  16      311.49      276.48     13.17 o 
   7   0  16        0.05        0.51      1.94 o 
   8   0  16        0.81        3.22      1.87 o 
 -17   1  16        5.73        5.91      2.55 o 
 -16   1  16       27.98       25.82      3.77 o 
 -15   1  16        9.82       10.20      4.40 o 
 -14   1  16       61.29       71.08      5.29 o 
 -13   1  16       68.98       71.06      4.21 o 
 -12   1  16        0.00       -0.46      0.94 o 
 -11   1  16        0.06        1.19      1.00 o 
 -10   1  16       12.05       12.01      1.24 o 
  -9   1  16       58.65       41.31      2.22 o 
  -8   1  16        4.43        1.65      0.76 o 
  -7   1  16        2.37        3.06      0.66 o 
  -6   1  16       21.99       21.10      1.60 o 
  -5   1  16        1.79        0.66      0.71 o 
  -4   1  16       84.53       72.74      2.64 o 
  -3   1  16      137.28      148.35      4.33 o 
  -2   1  16       34.19       31.57      2.40 o 
  -1   1  16        1.73        2.73      1.36 o 
   0   1  16        6.99        9.25      1.81 o 
   1   1  16       96.10       96.16      2.98 o 
   2   1  16        1.46        0.75      0.90 o 
   3   1  16       62.72       59.88      2.85 o 
   4   1  16        2.89        1.44      0.93 o 
   5   1  16       94.54       98.81      3.84 o 
   6   1  16       54.75       52.09      3.42 o 
   7   1  16       59.02       58.73      3.49 o 
   8   1  16       61.17       67.14      4.54 o 
 -16   2  16        1.66        0.24      1.68 o 
 -15   2  16        5.69        2.13      2.81 o 
 -14   2  16        8.49        9.32      2.18 o 
 -13   2  16       18.90       21.53      2.88 o 
 -12   2  16       22.28       16.16      2.36 o 
 -11   2  16        6.36        6.28      1.42 o 
 -10   2  16       33.69       26.06      1.89 o 
  -9   2  16     1655.42     1494.34     17.89 o 
  -8   2  16       41.57       49.15      2.20 o 
  -7   2  16       60.88       61.17      3.01 o 
  -6   2  16       89.38       78.53      3.26 o 
  -5   2  16       16.91       18.57      2.17 o 
  -4   2  16     3840.00     3694.28    106.54 o 
  -3   2  16      126.86      127.68      3.67 o 
  -2   2  16       11.54       11.59      1.65 o 
  -1   2  16       50.78       51.64      3.02 o 
   0   2  16        3.90        0.85      0.98 o 
   1   2  16        2.19        0.47      1.01 o 
   2   2  16      175.07      170.41     13.53 o 
   3   2  16        0.56        1.57      1.08 o 
   4   2  16       47.90       47.76      3.00 o 
   5   2  16        0.44        2.87      1.32 o 
   6   2  16      183.46      179.96      5.32 o 
   7   2  16      122.15      122.54      4.35 o 
   8   2  16        0.42        2.06      1.58 o 
 -16   3  16        2.00        2.71      1.95 o 
 -15   3  16        5.30        5.42      2.55 o 
 -14   3  16      217.13      264.01     12.07 o 
 -13   3  16       15.70       13.14      2.58 o 
 -12   3  16       37.68       45.63      3.87 o 
 -11   3  16        9.67        7.56      1.71 o 
 -10   3  16        0.01       -0.42      1.00 o 
  -9   3  16      310.17      348.64      8.86 o 
  -8   3  16       39.80       44.29      2.64 o 
  -7   3  16       20.25       19.18      2.02 o 
  -6   3  16      598.83      574.80     18.56 o 
  -5   3  16        1.19        1.69      0.94 o 
  -4   3  16        9.79        8.65      1.74 o 
  -3   3  16        0.14        1.44      0.87 o 
  -2   3  16      194.95      187.68      4.64 o 
  -1   3  16       31.61       31.63      2.69 o 
   0   3  16      144.20      143.78      4.89 o 
   1   3  16      529.37      505.22     10.00 o 
   2   3  16       13.52       11.15      2.59 o 
   3   3  16        2.98        2.44      1.20 o 
   4   3  16       20.64       21.90      3.15 o 
   5   3  16        0.42        1.47      1.39 o 
   6   3  16        3.31        5.92      1.63 o 
   7   3  16       23.44       26.29      2.74 o 
 -15   4  16        0.00        1.92      2.13 o 
 -14   4  16      100.34      120.65      7.47 o 
 -13   4  16       12.90       14.29      3.41 o 
 -12   4  16        8.69        9.32      2.34 o 
 -11   4  16        0.13        0.63      1.16 o 
 -10   4  16       10.44        7.43      1.63 o 
  -9   4  16      193.91      172.47      8.96 o 
  -8   4  16        8.25        6.92      2.04 o 
  -7   4  16        1.63        1.15      1.15 o 
  -6   4  16       80.40       73.95      4.16 o 
  -5   4  16       22.04       22.53      2.20 o 
  -4   4  16       65.52       67.83      3.19 o 
  -3   4  16       31.59       37.50      3.74 o 
  -2   4  16       13.70        9.45      1.45 o 
  -1   4  16       51.51       46.39      3.18 o 
   0   4  16       43.45       42.14      3.22 o 
   1   4  16       10.72        7.62      1.45 o 
   2   4  16       32.03       33.77      4.47 o 
   3   4  16        7.91        5.66      2.73 o 
   4   4  16       39.10       43.74      3.38 o 
   5   4  16       35.84       28.62      3.29 o 
   6   4  16        7.71       10.93      2.33 o 
   7   4  16        1.92        2.39      3.86 o 
 -15   5  16        1.58       -1.04      3.20 o 
 -14   5  16       13.94        7.12      3.13 o 
 -13   5  16      284.79      342.99     12.75 o 
 -12   5  16       13.63       13.02      4.93 o 
 -11   5  16        0.51        1.79      1.53 o 
 -10   5  16        8.37        8.48      2.51 o 
  -9   5  16        9.69       10.24      2.67 o 
  -8   5  16      125.58      135.82      4.53 o 
  -7   5  16       34.34       38.15      2.88 o 
  -6   5  16      110.85      105.56      4.73 o 
  -5   5  16       18.79       19.53      2.58 o 
  -4   5  16       80.09       77.13      4.08 o 
  -3   5  16        2.42        4.69      1.33 o 
  -2   5  16        0.00       -0.12      1.16 o 
  -1   5  16        5.73        3.28      1.49 o 
   0   5  16       23.18       21.86      2.43 o 
   1   5  16       62.42       59.61      3.87 o 
   2   5  16        7.73        8.42      4.85 o 
   3   5  16       47.70       43.70      5.42 o 
   4   5  16        6.80        4.46      2.57 o 
   5   5  16       38.92       33.13      5.98 o 
   6   5  16        8.07        6.32      3.21 o 
 -14   6  16        0.03       -3.17      3.17 o 
 -13   6  16      113.23      134.29     13.96 o 
 -12   6  16       71.86       62.91      6.57 o 
 -11   6  16        1.28        1.22      1.96 o 
 -10   6  16       21.13       25.82      3.15 o 
  -9   6  16        9.70        8.96      2.22 o 
  -8   6  16      251.98      266.89      7.54 o 
  -7   6  16        0.93        1.76      1.30 o 
  -6   6  16       35.24       37.36      2.98 o 
  -5   6  16       88.72      104.17      3.97 o 
  -4   6  16        0.20        0.20      1.10 o 
  -3   6  16      175.82      187.80      4.61 o 
  -2   6  16       93.84      106.92      4.32 o 
  -1   6  16        0.30       -0.15      1.11 o 
   0   6  16       57.35       74.83      8.79 o 
   1   6  16       52.91       47.70      5.38 o 
   2   6  16      230.33      246.65     10.27 o 
   3   6  16       76.67       83.15      7.37 o 
   4   6  16       18.50       11.54      3.85 o 
   5   6  16       14.70       10.02      4.13 o 
 -12   7  16        0.02       -1.72      1.72 o 
 -11   7  16        1.19        0.07      1.72 o 
 -10   7  16       25.80       34.16      3.78 o 
  -9   7  16       78.22       80.54      5.37 o 
  -8   7  16       44.49       46.47      4.13 o 
  -7   7  16       14.78       12.06      2.33 o 
  -6   7  16        7.32        8.22      2.14 o 
  -5   7  16        9.33        6.32      1.71 o 
  -4   7  16      200.80      221.49      5.92 o 
  -3   7  16      131.27      129.04      5.89 o 
  -2   7  16       10.36       10.20      2.63 o 
  -1   7  16       20.07       20.85      3.44 o 
   0   7  16       47.15       38.44      6.70 o 
   1   7  16      275.49      297.16     15.49 o 
   2   7  16      208.40      185.46     12.63 o 
   3   7  16        0.48        5.18      3.74 o 
   4   7  16        2.01        2.62      3.81 o 
 -11   8  16       14.48       16.74      3.06 o 
 -10   8  16        0.72       -2.86      2.86 o 
  -9   8  16        8.32        7.01      2.44 o 
  -8   8  16       68.65       85.02      7.98 o 
  -7   8  16       15.26       16.62      3.43 o 
  -6   8  16       12.99        9.67      2.87 o 
  -5   8  16       32.41       33.53      4.12 o 
  -4   8  16       20.28       15.05      3.03 o 
  -3   8  16      165.16      169.26      7.27 o 
  -2   8  16       20.20       18.00      3.12 o 
   0   8  16       34.04       38.33      7.13 o 
   1   8  16       77.33      119.99     10.47 o 
   2   8  16       84.21      105.33     11.81 o 
  -8   9  16       14.32       10.17      3.26 o 
  -7   9  16        0.06        1.47      3.36 o 
  -6   9  16        7.07        8.44      2.76 o 
  -5   9  16        2.04       -0.12      2.09 o 
  -4   9  16       18.95       27.64      4.01 o 
  -3   9  16        1.77       -0.46      3.05 o 
  -2   9  16       22.45       15.21      4.07 o 
 -16   1  17        1.66        1.81      1.95 o 
 -15   1  17       16.15       18.33      5.40 o 
 -14   1  17       65.87       71.49      8.11 o 
 -13   1  17        8.95        8.29      2.47 o 
 -12   1  17       23.54       22.00      2.40 o 
 -11   1  17       12.15        5.53      1.38 o 
 -10   1  17        3.62        2.96      1.05 o 
  -9   1  17       60.59       47.05      2.43 o 
  -8   1  17      217.94      204.63      3.58 o 
  -7   1  17       10.01        9.70      1.13 o 
  -6   1  17      219.12      206.34      5.61 o 
  -5   1  17       90.05       85.50      3.89 o 
  -4   1  17       40.91       46.69      2.67 o 
  -3   1  17       81.42       95.98      3.61 o 
  -2   1  17      151.99      138.66      5.54 o 
  -1   1  17        0.17       -0.79      0.79 o 
   0   1  17       41.74       42.65      7.22 o 
   1   1  17       57.07       54.34      2.53 o 
   2   1  17        0.07       -0.86      0.86 o 
   3   1  17       32.05       36.17      2.57 o 
   4   1  17       85.75       83.56      4.58 o 
   5   1  17       93.99      103.18      4.16 o 
   6   1  17       51.16       44.32      3.96 o 
   7   1  17       35.08       31.71      2.74 o 
 -16   2  17       14.46       16.86      6.00 o 
 -15   2  17        6.59        4.92      3.64 o 
 -14   2  17        0.00       -0.20      1.76 o 
 -13   2  17       65.99       73.13      5.17 o 
 -12   2  17        0.11        0.49      1.30 o 
 -11   2  17        4.52        2.62      1.23 o 
 -10   2  17       46.48       53.13      3.03 o 
  -9   2  17      152.77      126.77      4.29 o 
  -8   2  17      115.97      131.38      3.90 o 
  -7   2  17        7.14       10.11      1.61 o 
  -6   2  17        3.73        2.54      1.01 o 
  -5   2  17        0.05        0.19      0.61 o 
  -4   2  17     1362.40     1360.23     18.71 o 
  -3   2  17       17.68       14.19      1.58 o 
  -2   2  17      129.65      118.59      8.42 o 
  -1   2  17        0.73        1.09      1.02 o 
   0   2  17       69.45       70.71      6.12 o 
   1   2  17        5.04        2.89      1.31 o 
   2   2  17      233.30      211.00      7.75 o 
   3   2  17        6.78        3.58      2.50 o 
   4   2  17        1.36        0.79      1.18 o 
   5   2  17        0.29        1.41      1.29 o 
   6   2  17      198.08      204.65      8.84 o 
   7   2  17        5.43        5.63      1.69 o 
 -16   3  17        7.46        1.14      3.62 o 
 -15   3  17        4.56        3.03      2.28 o 
 -14   3  17       21.62       26.78      4.27 o 
 -13   3  17       29.22       29.30      4.32 o 
 -12   3  17        6.20        9.34      2.02 o 
 -11   3  17        0.48        2.51      1.34 o 
 -10   3  17       27.64       23.76      3.60 o 
  -9   3  17      199.38      194.93      6.60 o 
  -8   3  17      673.17      648.70      9.42 o 
  -7   3  17       17.86       16.13      2.35 o 
  -6   3  17        1.00        0.14      1.19 o 
  -5   3  17        2.42        0.77      1.17 o 
  -4   3  17      129.35      122.06      3.76 o 
  -3   3  17      406.44      427.97      9.45 o 
  -2   3  17        3.20        3.44      1.21 o 
  -1   3  17       29.18       31.26      2.76 o 
   0   3  17        0.11        0.97      1.13 o 
   1   3  17        0.92       -0.57      1.10 o 
   2   3  17       32.70       30.02      3.02 o 
   3   3  17        0.84        2.30      1.43 o 
   4   3  17        0.17       -2.15      2.15 o 
   5   3  17       37.28       36.33      6.04 o 
   6   3  17        3.09        3.49      1.48 o 
   7   3  17       94.30       97.98      4.69 o 
 -15   4  17        1.36        1.28      2.26 o 
 -14   4  17        1.04       -0.06      2.09 o 
 -13   4  17        2.18        2.06      1.88 o 
 -12   4  17       10.85        9.76      2.11 o 
 -11   4  17        0.12        0.24      1.28 o 
 -10   4  17        0.92        0.43      1.49 o 
  -9   4  17      263.12      264.96      9.45 o 
  -8   4  17      799.07      738.55     14.03 o 
  -7   4  17       18.91       20.06      2.63 o 
  -6   4  17       10.09       10.07      1.96 o 
  -5   4  17       42.65       43.43      3.27 o 
  -4   4  17        0.01        2.46      1.31 o 
  -3   4  17      241.94      252.19      5.70 o 
  -2   4  17        5.75        5.41      1.22 o 
  -1   4  17       16.72       13.81      2.00 o 
   0   4  17       39.11       30.17      2.90 o 
   1   4  17        2.32        2.22      1.32 o 
   2   4  17       64.28       65.88      5.33 o 
   3   4  17       18.50       20.49      2.67 o 
   4   4  17        0.95        2.27      1.51 o 
   5   4  17      103.65      112.96      5.66 o 
   6   4  17        3.16        3.01      1.96 o 
 -15   5  17        0.22        0.61      3.21 o 
 -14   5  17       83.77       92.38      7.99 o 
 -13   5  17      153.52      176.29      9.24 o 
 -12   5  17        0.91        2.39      3.86 o 
 -11   5  17        0.44        0.29      2.39 o 
 -10   5  17       32.57       31.62      4.31 o 
  -9   5  17        1.64        1.14      1.80 o 
  -8   5  17       10.59       13.01      2.39 o 
  -7   5  17       19.00       21.46      2.90 o 
  -6   5  17       39.49       41.55      3.79 o 
  -5   5  17        0.05       -0.67      1.08 o 
  -4   5  17      116.09      132.64      7.44 o 
  -3   5  17        5.49        5.08      1.41 o 
  -2   5  17        0.50        3.62      1.57 o 
  -1   5  17       17.22       18.20      3.31 o 
   0   5  17        4.50        7.46      1.73 o 
   1   5  17      125.61      132.69      5.11 o 
   2   5  17        0.03       -1.23      1.27 o 
   3   5  17        1.48       -1.85      1.85 o 
   4   5  17       10.78        5.55      3.12 o 
   5   5  17       13.15        9.42      3.40 o 
 -14   6  17       79.53      102.22     11.63 o 
 -13   6  17       23.19       22.03      6.32 o 
 -12   6  17        5.83        3.32      2.66 o 
 -11   6  17        5.82       -1.60      3.75 o 
 -10   6  17       24.45       25.30      7.09 o 
  -9   6  17       38.37       35.60      4.77 o 
  -8   6  17        0.25        1.03      2.20 o 
  -7   6  17        0.08       -0.86      1.29 o 
  -6   6  17        1.53        1.28      1.41 o 
  -5   6  17       57.32       63.04      4.66 o 
  -4   6  17      164.84      184.57      6.63 o 
  -3   6  17       20.36       20.54      2.57 o 
  -2   6  17       27.56       27.15      2.74 o 
  -1   6  17       27.22       26.57      3.74 o 
   0   6  17        0.54        2.74      3.05 o 
   1   6  17       13.93       32.82      8.06 o 
   2   6  17        0.88        1.71      2.53 o 
   3   6  17       10.61        0.64      2.50 o 
   4   6  17        0.68        7.93      6.18 o 
 -12   7  17        4.16        3.64      2.48 o 
 -11   7  17        7.92        9.92      3.16 o 
 -10   7  17        5.21        4.15      6.63 o 
  -9   7  17       44.78       54.91      6.80 o 
  -8   7  17        3.01        7.87      3.23 o 
  -7   7  17        9.26        9.64      2.32 o 
  -6   7  17       44.96       44.94      3.39 o 
  -5   7  17       19.83       19.36      2.91 o 
  -4   7  17      525.03      589.90     20.91 o 
  -3   7  17       18.58        9.31      3.72 o 
  -2   7  17       28.88       31.29      4.08 o 
  -1   7  17        1.75        2.07      2.10 o 
   0   7  17        0.71        0.61      3.08 o 
   1   7  17      876.84      949.04     29.99 o 
   2   7  17       79.67       89.40     10.86 o 
   3   7  17        9.42       17.77      5.40 o 
 -10   8  17        8.68        2.06      5.11 o 
  -9   8  17       14.37       11.89      3.89 o 
  -8   8  17      171.26      157.33      6.47 o 
  -7   8  17        3.93        3.50      2.47 o 
  -6   8  17        5.55        2.70      2.46 o 
  -5   8  17       33.72       40.26      4.49 o 
  -4   8  17        4.22        1.25      3.10 o 
  -3   8  17        3.57        0.16      2.95 o 
   0   8  17        2.97        4.86      4.05 o 
   1   8  17       51.01       60.41      9.08 o 
  -7   9  17        0.95       -0.44      2.28 o 
  -6   9  17        1.96       -1.75      2.29 o 
  -5   9  17        9.57        4.22      2.59 o 
  -4   9  17        2.10        1.89      3.65 o 
 -16   0  18       36.21       41.25      8.08 o 
 -15   0  18        8.13        8.87      4.44 o 
 -14   0  18      252.47      284.39     11.23 o 
 -13   0  18      133.86      125.66     10.67 o 
 -12   0  18       45.91       52.91      7.92 o 
 -11   0  18      107.17      127.73      5.08 o 
 -10   0  18       73.13       64.67      3.92 o 
  -9   0  18      368.76      303.34      7.69 o 
  -8   0  18      154.77      129.77      4.93 o 
  -7   0  18       48.34       37.60      2.38 o 
  -6   0  18      211.51      201.00      5.75 o 
  -5   0  18        8.08        4.49      1.39 o 
  -4   0  18     1089.13     1105.15     17.15 o 
  -3   0  18     1268.53     1234.97     22.61 o 
  -2   0  18      170.84      160.93      5.16 o 
  -1   0  18        9.00        6.14      2.14 o 
   0   0  18       19.50       14.84      2.21 o 
   1   0  18        1.84        0.63      1.92 o 
   2   0  18       55.33       54.78      9.83 o 
   3   0  18       12.61       11.40      2.78 o 
   4   0  18       58.93       57.59      5.12 o 
   5   0  18       15.94       19.12      3.29 o 
   6   0  18       18.29       12.54      5.58 o 
   7   0  18        2.68        1.54      2.27 o 
 -16   1  18        5.75        1.42      3.38 o 
 -15   1  18       11.31        9.54      4.38 o 
 -14   1  18       30.55       35.56      5.43 o 
 -13   1  18       42.70       53.14      3.69 o 
 -12   1  18       24.31       28.30      3.14 o 
 -11   1  18       29.23       28.79      2.36 o 
 -10   1  18        3.05        1.70      0.86 o 
  -9   1  18       16.04       11.59      1.34 o 
  -8   1  18      145.87      129.05      3.32 o 
  -7   1  18        7.72        4.58      0.80 o 
  -6   1  18       97.97      103.27      4.57 o 
  -5   1  18       34.75       29.03      2.86 o 
  -4   1  18      136.58      137.76      5.11 o 
  -3   1  18      609.49      617.21     13.80 o 
  -2   1  18       46.22       47.02      3.12 o 
  -1   1  18        1.31        0.52      0.99 o 
   0   1  18        3.11        1.12      1.29 o 
   1   1  18        1.44        0.43      0.93 o 
   2   1  18       28.78       33.82      2.47 o 
   3   1  18       66.31       75.66      3.39 o 
   4   1  18       11.72       11.54      1.81 o 
   5   1  18       33.17       30.24      2.79 o 
   6   1  18      132.18      123.39      4.74 o 
   7   1  18       10.65        8.28      2.56 o 
 -16   2  18        0.64        2.04      3.54 o 
 -15   2  18        8.03        8.20      4.48 o 
 -14   2  18        0.01       -0.19      1.88 o 
 -13   2  18        3.78        3.40      1.67 o 
 -12   2  18       83.43       76.54      6.84 o 
 -11   2  18        0.25        0.33      1.02 o 
 -10   2  18       30.39       31.92      2.42 o 
  -9   2  18       34.29       36.72      2.86 o 
  -8   2  18        1.91        1.06      0.90 o 
  -7   2  18      252.62      234.64      5.98 o 
  -6   2  18      162.03      147.76      5.26 o 
  -5   2  18       78.77       66.72      4.30 o 
  -4   2  18        8.05        9.45      1.42 o 
  -3   2  18      385.42      377.85      8.03 o 
  -2   2  18      190.20      195.86      5.65 o 
  -1   2  18        5.53        7.72      1.62 o 
   0   2  18       29.51       21.44      3.76 o 
   1   2  18      154.66      161.57      5.60 o 
   2   2  18       27.41       16.48      2.68 o 
   3   2  18       15.06       14.70      2.36 o 
   4   2  18        0.15        0.47      1.21 o 
   5   2  18      110.26      111.81      5.30 o 
   6   2  18      534.06      562.61      9.48 o 
 -16   3  18       21.30       23.88      7.04 o 
 -15   3  18        0.04       -0.13      2.08 o 
 -14   3  18       34.67       33.02      4.71 o 
 -13   3  18       13.39       15.85      3.33 o 
 -12   3  18      121.94      135.76      6.01 o 
 -11   3  18        3.82        2.46      1.86 o 
 -10   3  18       23.83       26.58      3.10 o 
  -9   3  18       38.27       36.46      3.49 o 
  -8   3  18      394.09      403.54      7.31 o 
  -7   3  18       17.36       12.24      1.87 o 
  -6   3  18        0.37        0.72      0.86 o 
  -5   3  18        4.13        3.35      1.32 o 
  -4   3  18      105.21      107.63      3.64 o 
  -3   3  18       20.09       23.83      2.14 o 
  -2   3  18       12.38       11.51      1.80 o 
  -1   3  18       10.42       11.27      1.92 o 
   0   3  18        6.95        7.29      1.66 o 
   1   3  18      220.28      207.90      6.50 o 
   2   3  18       22.45       20.07      2.59 o 
   3   3  18       33.65       21.71      3.38 o 
   4   3  18        0.03       -1.25      1.25 o 
   5   3  18        1.84        3.97      1.44 o 
   6   3  18        7.23        5.57      2.22 o 
 -15   4  18        1.25        1.57      2.41 o 
 -14   4  18      108.05      115.95      7.55 o 
 -13   4  18      191.83      229.54     22.97 o 
 -12   4  18        0.69        2.55      2.66 o 
 -11   4  18       14.47        9.84      2.84 o 
 -10   4  18       11.63        8.25      4.63 o 
  -9   4  18       42.10       46.29      5.32 o 
  -8   4  18      896.96      902.69     17.09 o 
  -7   4  18       11.33       12.47      2.98 o 
  -6   4  18        3.83        4.21      1.53 o 
  -5   4  18       53.74       61.22      3.42 o 
  -4   4  18       25.93       20.83      2.54 o 
  -3   4  18       68.02       71.06      4.36 o 
  -2   4  18       11.48       11.19      1.96 o 
  -1   4  18        0.94       -0.05      1.11 o 
   0   4  18        2.58        1.13      1.41 o 
   1   4  18       24.56       20.74      2.59 o 
   2   4  18       40.92       43.05      4.96 o 
   3   4  18        3.91        4.78      1.84 o 
   4   4  18        9.96       10.20      2.11 o 
   5   4  18        5.09        5.86      2.03 o 
 -14   5  18      456.73      544.59     16.90 o 
 -13   5  18      144.20      155.18      9.33 o 
 -12   5  18       22.84       25.78      4.94 o 
 -11   5  18       19.70       16.97      3.43 o 
 -10   5  18        5.77        6.95      2.47 o 
  -9   5  18      152.92      170.05      8.07 o 
  -8   5  18      288.11      302.91     10.87 o 
  -7   5  18       28.46       25.53      3.07 o 
  -6   5  18       86.14       89.48      4.68 o 
  -5   5  18       49.42       55.10      4.31 o 
  -4   5  18       73.65       83.00      4.69 o 
  -3   5  18       53.47       61.26      5.43 o 
  -2   5  18        0.14        0.78      1.36 o 
  -1   5  18       10.12       10.83      3.73 o 
   0   5  18        7.18        6.36      1.77 o 
   1   5  18       41.21       49.97      3.88 o 
   2   5  18       35.25       38.44      3.58 o 
   3   5  18        8.77       11.97      3.46 o 
   4   5  18        0.56        1.21      2.61 o 
   5   5  18        6.23        1.89      3.66 o 
 -13   6  18       20.24       19.84      4.30 o 
 -12   6  18        9.63       16.77      3.75 o 
 -11   6  18        5.31        7.56      3.14 o 
 -10   6  18       14.04       18.11      3.68 o 
  -9   6  18      113.19      121.56      8.27 o 
  -8   6  18        2.40        1.32      1.56 o 
  -7   6  18       31.25       35.58      3.70 o 
  -6   6  18       57.34       56.21      5.32 o 
  -5   6  18       17.26       18.98      2.92 o 
  -4   6  18       22.54       23.73      3.07 o 
  -3   6  18        4.35        4.36      3.42 o 
  -2   6  18       28.53       28.21      2.79 o 
  -1   6  18        0.43       -0.56      2.84 o 
   0   6  18       12.95       15.05      4.58 o 
   1   6  18      429.20      470.45     34.33 o 
   2   6  18      118.75      131.48     14.16 o 
   3   6  18        0.99       -0.03      3.40 o 
   4   6  18        0.10        1.71      3.51 o 
 -12   7  18        0.55        4.28      4.51 o 
 -11   7  18        4.12        2.58      2.58 o 
 -10   7  18        0.64       -1.00      2.16 o 
  -9   7  18       12.61        9.40      4.57 o 
  -8   7  18       10.03        7.13      2.96 o 
  -7   7  18       23.21       18.26      3.74 o 
  -6   7  18        1.96       -0.45      1.44 o 
  -5   7  18       36.11       33.44      3.73 o 
  -4   7  18        7.95        4.36      3.44 o 
  -3   7  18       12.61       16.80      4.80 o 
  -2   7  18        4.92        3.75      2.26 o 
  -1   7  18       20.33       20.65      5.40 o 
   0   7  18      139.32      125.91     10.61 o 
   1   7  18      217.65      229.96     14.28 o 
   2   7  18        1.26        3.79      3.91 o 
 -10   8  18        0.23        0.78      2.44 o 
  -9   8  18       14.51       10.50      5.75 o 
  -8   8  18       22.62       14.19      8.38 o 
  -7   8  18       28.14       27.98      6.23 o 
  -6   8  18       11.27        9.19      4.11 o 
  -5   8  18        6.92        5.99      3.82 o 
  -4   8  18        0.00        1.70      3.06 o 
  -3   8  18       21.43       22.23      5.31 o 
   0   8  18        5.11        5.90      4.09 o 
 -16   1  19        9.22       10.28      4.84 o 
 -15   1  19        0.14        4.49      3.65 o 
 -14   1  19        2.09        1.03      1.99 o 
 -13   1  19      352.88      436.26     10.67 o 
 -12   1  19       11.38        8.67      2.39 o 
 -11   1  19        0.10        0.02      0.94 o 
 -10   1  19        0.48        1.71      0.86 o 
  -9   1  19       11.73        5.89      1.31 o 
  -8   1  19      510.59      455.65      6.52 o 
  -7   1  19        7.12        4.77      0.84 o 
  -6   1  19       38.08       36.86      4.01 o 
  -5   1  19       32.18       31.44      2.94 o 
  -4   1  19      598.73      578.22     10.27 o 
  -3   1  19      337.14      362.29      7.84 o 
  -2   1  19       38.15       31.47      2.75 o 
  -1   1  19        0.19        0.35      1.17 o 
   0   1  19      105.99      107.52      4.44 o 
   1   1  19       47.16       46.27      2.69 o 
   2   1  19        2.56        1.90      1.15 o 
   3   1  19        1.11        0.85      1.23 o 
   4   1  19        7.57        5.27      2.16 o 
   5   1  19       26.45       30.06      4.14 o 
   6   1  19       40.04       36.15      3.69 o 
 -16   2  19       26.74       31.60      7.23 o 
 -15   2  19        9.10        6.60      4.01 o 
 -14   2  19       73.50       84.06      7.01 o 
 -13   2  19       17.01       20.26      3.51 o 
 -12   2  19       67.56       75.93      6.31 o 
 -11   2  19        1.08        0.85      1.00 o 
 -10   2  19       32.10       35.24      2.64 o 
  -9   2  19       11.92        6.91      1.11 o 
  -8   2  19       49.53       46.72      2.93 o 
  -7   2  19       12.04        9.88      1.73 o 
  -6   2  19        0.59        0.79      0.86 o 
  -5   2  19        2.78        2.15      0.95 o 
  -4   2  19      178.83      163.41      5.16 o 
  -3   2  19       48.13       56.11      3.77 o 
  -2   2  19       26.63       23.55      2.48 o 
  -1   2  19        3.76        1.54      1.21 o 
   0   2  19       42.61       29.89      4.33 o 
   1   2  19      356.26      344.17      8.66 o 
   2   2  19        4.57        3.44      1.49 o 
   3   2  19       11.40        9.01      1.70 o 
   4   2  19        0.55        0.40      1.30 o 
   5   2  19       33.62       33.59      2.92 o 
   6   2  19        6.31        4.50      1.66 o 
 -15   3  19        1.33       -0.13      2.10 o 
 -14   3  19       51.86       50.90      5.79 o 
 -13   3  19       30.97       30.20      4.48 o 
 -12   3  19       34.11       36.07      7.48 o 
 -11   3  19        2.59        1.53      1.81 o 
 -10   3  19        1.85        2.64      1.44 o 
  -9   3  19      185.95      162.51      6.25 o 
  -8   3  19       20.95       21.28      2.05 o 
  -7   3  19       28.57       29.63      2.65 o 
  -6   3  19       12.87       11.33      2.10 o 
  -5   3  19       16.48       19.14      2.74 o 
  -4   3  19      424.60      407.55      7.63 o 
  -3   3  19       19.04       13.51      2.03 o 
  -2   3  19        3.00        1.82      1.20 o 
  -1   3  19        0.32        0.19      1.10 o 
   0   3  19        2.35        1.44      1.81 o 
   1   3  19        6.12        9.70      2.01 o 
   2   3  19        0.63        0.05      1.39 o 
   3   3  19        0.50        0.16      1.41 o 
   4   3  19        0.39        2.13      1.64 o 
   5   3  19       17.41       16.62      2.12 o 
 -15   4  19       10.31        0.87      9.18 o 
 -14   4  19        3.96        1.76      2.34 o 
 -13   4  19      221.75      273.93     11.28 o 
 -12   4  19       14.43       17.49      3.72 o 
 -11   4  19        0.88        1.92      1.86 o 
 -10   4  19       55.40       55.54      6.23 o 
  -9   4  19       61.27       45.43      4.84 o 
  -8   4  19      135.07      135.86      5.85 o 
  -7   4  19        2.87        0.23      1.25 o 
  -6   4  19       45.78       43.82      3.31 o 
  -5   4  19       49.68       44.71      3.31 o 
  -4   4  19      191.25      189.05      6.46 o 
  -3   4  19        9.51        9.09      1.55 o 
  -2   4  19        4.28        2.18      1.28 o 
  -1   4  19       79.39       72.32      4.15 o 
   0   4  19        4.16        9.54      1.94 o 
   1   4  19       57.92       49.13      3.93 o 
   2   4  19        2.17        0.88      1.63 o 
   3   4  19       20.58       19.89      3.38 o 
   4   4  19        0.14        2.67      3.20 o 
   5   4  19       27.50       36.72      7.18 o 
 -14   5  19       89.42      114.41      9.19 o 
 -13   5  19       34.42       60.25     21.90 o 
 -12   5  19       52.63       60.36     13.23 o 
 -11   5  19        3.50       -1.68      3.62 o 
 -10   5  19       19.48       18.65      3.46 o 
  -9   5  19       33.47       41.09      4.22 o 
  -8   5  19       12.48       12.44      2.40 o 
  -7   5  19       24.09       20.12      2.86 o 
  -6   5  19        0.00        1.88      1.47 o 
  -5   5  19       37.23       43.94      4.09 o 
  -4   5  19       43.74       47.17      7.24 o 
  -3   5  19      314.72      352.48     11.31 o 
  -2   5  19       21.70       21.67      3.72 o 
  -1   5  19       22.72       32.07      4.52 o 
   0   5  19        7.88        6.39      1.85 o 
   1   5  19        0.78        0.80      1.86 o 
   2   5  19       83.49       94.40      5.07 o 
   3   5  19       15.76        8.73     10.91 o 
   4   5  19        2.65        8.06      5.43 o 
 -13   6  19      126.31      162.37      9.35 o 
 -12   6  19       15.26        7.40      5.50 o 
 -11   6  19        2.52        8.24      6.17 o 
 -10   6  19        2.18       -0.35      3.30 o 
  -9   6  19        4.23        5.57      4.50 o 
  -8   6  19      186.20      189.41      7.32 o 
  -7   6  19        8.12       11.67      2.47 o 
  -6   6  19        5.69        4.10      2.00 o 
  -5   6  19       12.93       13.63      2.52 o 
  -4   6  19        0.86        1.66      1.64 o 
  -3   6  19        0.02       -1.30      1.30 o 
  -2   6  19        3.16        3.68      1.80 o 
  -1   6  19       27.87       21.63      5.59 o 
   0   6  19      106.12      109.55      9.99 o 
   1   6  19        0.01        0.01      2.39 o 
   2   6  19        7.76        7.01      6.41 o 
   3   6  19       18.47       21.25      4.81 o 
 -12   7  19        0.51       -2.08      2.63 o 
 -11   7  19        1.09        3.62      2.57 o 
 -10   7  19        4.41       11.22      9.35 o 
  -9   7  19       10.42       16.90      6.27 o 
  -8   7  19       49.09       40.78     10.58 o 
  -7   7  19       34.86       35.99      4.50 o 
  -6   7  19       49.04       58.14      5.70 o 
  -5   7  19       43.06       35.80      3.87 o 
  -4   7  19       56.58       57.90      7.81 o 
  -3   7  19       63.08       57.32      7.78 o 
  -2   7  19       86.89       89.90      8.91 o 
  -1   7  19       15.42        8.15      3.97 o 
   0   7  19       94.59      105.06     11.38 o 
   1   7  19        0.41        0.08      3.70 o 
  -9   8  19        1.27        2.10      2.27 o 
  -8   8  19        3.19        4.51      3.29 o 
  -7   8  19        4.02        6.29      3.66 o 
  -6   8  19       13.53       20.65      5.50 o 
  -5   8  19       11.85       15.33      4.97 o 
  -4   8  19       37.02       48.04      7.65 o 
  -3   8  19      113.50      121.21      9.97 o 
 -16   0  20       11.73        9.89      4.99 o 
 -15   0  20       18.83       14.79      5.15 o 
 -14   0  20       62.76       84.92     10.83 o 
 -13   0  20       42.98       34.23      7.03 o 
 -12   0  20       96.94       98.69      8.43 o 
 -11   0  20        4.73        7.80      2.39 o 
 -10   0  20       11.81       13.90      2.26 o 
  -9   0  20      383.75      355.15      8.89 o 
  -8   0  20       33.51       26.47      2.15 o 
  -7   0  20        0.01        0.00      1.17 o 
  -6   0  20        1.46        0.47      1.07 o 
  -5   0  20       71.84       77.49      3.79 o 
  -4   0  20      968.20     1019.77     18.60 o 
  -3   0  20      227.86      214.62     22.71 o 
  -2   0  20        9.35       16.39      4.02 o 
  -1   0  20      137.03      146.29      8.52 o 
   0   0  20       15.37       14.70      2.47 o 
   1   0  20      110.86      114.91      5.44 o 
   2   0  20       20.95       19.41      3.10 o 
   3   0  20        0.91       -0.04      1.76 o 
   4   0  20        9.39       10.66      2.73 o 
   5   0  20        2.17        2.14      2.09 o 
 -16   1  20       12.70       15.76      5.48 o 
 -15   1  20        0.90        0.24      3.19 o 
 -14   1  20        0.94       -0.46      1.78 o 
 -13   1  20       98.05      110.06      5.44 o 
 -12   1  20        2.88        4.90      1.56 o 
 -11   1  20        0.01        1.12      1.16 o 
 -10   1  20        6.39        6.06      1.37 o 
  -9   1  20       52.33       42.65      2.88 o 
  -8   1  20       95.34       92.94      2.90 o 
  -7   1  20       56.59       53.78      2.22 o 
  -6   1  20        0.01        0.18      1.18 o 
  -5   1  20       67.12       66.17      3.56 o 
  -4   1  20      504.52      522.08      9.87 o 
  -3   1  20       83.05       90.93      3.95 o 
  -2   1  20        0.85        1.25      1.16 o 
  -1   1  20       16.48       15.76      3.18 o 
   0   1  20       76.54       89.42      3.37 o 
   1   1  20       37.15       32.05      3.06 o 
   2   1  20        2.35        5.83      1.44 o 
   3   1  20        4.19        3.93      1.42 o 
   4   1  20       31.77       28.92      2.70 o 
   5   1  20        5.40        5.66      1.79 o 
 -16   2  20        6.47       10.72      4.40 o 
 -15   2  20       32.89       26.53      6.65 o 
 -14   2  20        0.03       -0.31      1.76 o 
 -13   2  20       13.12       11.12      2.96 o 
 -12   2  20       26.41       27.28      3.96 o 
 -11   2  20       21.42       30.77      2.59 o 
 -10   2  20       51.98       47.97      3.09 o 
  -9   2  20        0.00        1.07      0.94 o 
  -8   2  20        4.45        6.31      1.30 o 
  -7   2  20       15.77       14.61      1.99 o 
  -6   2  20       86.96       81.51      6.35 o 
  -5   2  20       95.36       88.29      3.47 o 
  -4   2  20       34.11       33.50      2.91 o 
  -3   2  20       45.60       49.65      3.25 o 
  -2   2  20       63.52       65.51      5.90 o 
  -1   2  20        3.27        4.12      2.66 o 
   0   2  20       23.88       15.78      2.78 o 
   1   2  20       18.65       14.91      2.63 o 
   2   2  20        2.28        2.17      1.49 o 
   3   2  20       31.55       34.61      3.78 o 
   4   2  20        1.33        1.24      1.37 o 
   5   2  20       14.37       11.74      2.51 o 
 -15   3  20        1.98       -0.42      2.19 o 
 -14   3  20      109.94      121.85      7.59 o 
 -13   3  20      151.30      170.47      8.64 o 
 -12   3  20       76.26       84.16      7.12 o 
 -11   3  20        5.67        4.60      1.84 o 
 -10   3  20      106.22      101.80      7.07 o 
  -9   3  20       47.30       47.97      4.20 o 
  -8   3  20        2.45        1.80      1.14 o 
  -7   3  20       12.53        8.23      2.99 o 
  -6   3  20       50.42       44.56      3.79 o 
  -5   3  20        0.07        0.49      1.30 o 
  -4   3  20       52.52       52.30      3.05 o 
  -3   3  20      166.13      172.62      5.75 o 
  -2   3  20        0.36       -0.92      0.92 o 
  -1   3  20       19.80       23.30      2.71 o 
   0   3  20        0.01        0.75      1.32 o 
   1   3  20       21.06       16.62      3.15 o 
   2   3  20       60.26       52.53      4.30 o 
   3   3  20        1.16       -0.05      1.54 o 
   4   3  20        5.27        4.40      1.99 o 
   5   3  20       11.70       12.89      2.32 o 
 -15   4  20        0.19       -2.07      3.99 o 
 -14   4  20       41.39       46.21      5.92 o 
 -13   4  20      435.51      495.35     15.54 o 
 -12   4  20        5.00        7.96      3.74 o 
 -11   4  20       31.15       24.68      5.14 o 
 -10   4  20        2.25        2.61      1.58 o 
  -9   4  20      289.59      291.70     10.45 o 
  -8   4  20      426.39      437.00     11.01 o 
  -7   4  20      149.37      149.03      8.69 o 
  -6   4  20       45.39       53.41      4.41 o 
  -5   4  20        2.70        3.41      1.42 o 
  -4   4  20      118.40      129.28     10.27 o 
  -3   4  20       21.85       23.82      2.66 o 
  -2   4  20       17.12       21.44      3.65 o 
  -1   4  20        0.00        1.41      1.35 o 
   0   4  20       11.55       14.29      3.31 o 
   1   4  20       56.01       52.56      4.15 o 
   2   4  20      142.62      137.69      5.87 o 
   3   4  20        5.16        3.63      2.59 o 
   4   4  20        1.34        0.66      1.88 o 
 -14   5  20        2.65        4.54      2.84 o 
 -13   5  20       61.81       73.18      7.17 o 
 -12   5  20        3.93        0.53      3.16 o 
 -11   5  20        0.01        1.36      1.60 o 
 -10   5  20       10.89       13.63      3.31 o 
  -9   5  20      103.22      102.76      5.67 o 
  -8   5  20        7.51        9.97      2.57 o 
  -7   5  20       81.49       78.56      5.51 o 
  -6   5  20       13.31       10.37      2.35 o 
  -5   5  20       57.77       53.91      4.54 o 
  -4   5  20       30.65       28.23      3.44 o 
  -3   5  20      211.51      220.30      9.05 o 
  -2   5  20       11.43        9.14      5.81 o 
  -1   5  20        6.95        8.78      2.04 o 
   0   5  20       97.49      100.66      4.96 o 
   1   5  20      216.42      231.82      7.40 o 
   2   5  20       57.89       63.10      4.34 o 
   3   5  20        2.16        2.66      2.86 o 
 -13   6  20        0.03       -0.96      3.40 o 
 -12   6  20       52.82       57.79      6.46 o 
 -11   6  20        1.53        0.51      2.63 o 
 -10   6  20        0.13        1.63      2.79 o 
  -9   6  20       14.15       19.13      3.76 o 
  -8   6  20        9.26        6.57      2.30 o 
  -7   6  20       75.22       82.10      5.81 o 
  -6   6  20        4.52        3.84      2.00 o 
  -5   6  20       19.09       21.18      3.64 o 
  -4   6  20      121.72      133.70      6.13 o 
  -3   6  20       16.99       19.83      3.01 o 
  -2   6  20        2.81        4.37      2.65 o 
  -1   6  20       44.20       31.56      6.80 o 
   0   6  20        3.74        5.45      3.68 o 
   1   6  20      244.51      301.26     16.97 o 
   2   6  20        1.42        4.48      3.26 o 
 -11   7  20       11.01       11.06      4.64 o 
 -10   7  20        0.34        5.09      3.12 o 
  -9   7  20       12.79       10.56      3.30 o 
  -8   7  20        2.81        6.24      2.76 o 
  -7   7  20        2.99        2.80      2.04 o 
  -6   7  20        0.00        0.44      1.76 o 
  -5   7  20        4.39        2.09      1.89 o 
  -4   7  20        7.87        8.70      3.95 o 
  -3   7  20        0.55       -2.43      2.56 o 
  -2   7  20        1.39        2.31      3.79 o 
  -1   7  20        0.46       -2.67      3.32 o 
   0   7  20       13.33       14.97      5.29 o 
  -8   8  20      141.56      156.65     11.75 o 
  -7   8  20        2.00        7.16      4.33 o 
  -6   8  20        2.16        2.76      3.63 o 
  -5   8  20        5.18        2.23      3.50 o 
  -4   8  20        4.85        0.51      3.27 o 
  -3   8  20       27.53       24.29      5.81 o 
 -16   1  21        0.17        1.93      4.00 o 
 -15   1  21       20.51       21.67      6.18 o 
 -14   1  21        1.77        5.37      3.43 o 
 -13   1  21        6.89        6.48      2.11 o 
 -12   1  21        1.99        1.36      1.21 o 
 -11   1  21       31.09       34.90      2.80 o 
 -10   1  21        7.31        6.91      1.73 o 
  -9   1  21      119.81       93.00      3.03 o 
  -8   1  21      117.71      108.64      3.16 o 
  -7   1  21      101.66       92.99      3.02 o 
  -6   1  21        2.42        1.35      1.53 o 
  -5   1  21        0.01        0.79      1.10 o 
  -4   1  21      679.97      689.43     12.28 o 
  -3   1  21      858.57      873.09     14.26 o 
  -2   1  21      131.46      124.58      4.84 o 
  -1   1  21        8.35        5.92      1.58 o 
   0   1  21       12.76        8.46      1.71 o 
   1   1  21       40.17       43.01      2.94 o 
   2   1  21      118.08      108.97      4.23 o 
   3   1  21        9.85        6.44      2.41 o 
   4   1  21        0.03        1.64      1.48 o 
 -16   2  21        0.09        1.92      3.59 o 
 -15   2  21        2.96        6.14      4.09 o 
 -14   2  21        0.41        3.96      2.55 o 
 -13   2  21        5.57        7.42      2.83 o 
 -12   2  21       20.66       25.76      5.69 o 
 -11   2  21       17.31       18.04      2.85 o 
 -10   2  21       45.28       52.59      3.45 o 
  -9   2  21        3.28        4.02      1.22 o 
  -8   2  21        0.58       -0.04      1.17 o 
  -7   2  21        0.45        0.62      1.82 o 
  -6   2  21        0.91        1.13      0.85 o 
  -5   2  21        0.00        1.07      1.05 o 
  -4   2  21        5.86        6.14      1.73 o 
  -3   2  21       46.92       48.23      3.64 o 
  -2   2  21        8.41        7.48      1.79 o 
  -1   2  21        0.51        2.71      2.23 o 
   0   2  21        5.31        3.73      1.60 o 
   1   2  21        0.62        1.16      1.62 o 
   2   2  21       56.26       60.11      5.24 o 
   3   2  21       22.54       23.06      2.46 o 
   4   2  21        0.45        4.31      1.63 o 
 -15   3  21        5.15        4.40      2.70 o 
 -14   3  21        5.87        7.67      2.94 o 
 -13   3  21      318.74      371.13     17.83 o 
 -12   3  21        0.14       -0.47      1.79 o 
 -11   3  21        1.89        1.29      1.51 o 
 -10   3  21       34.00       32.59      3.58 o 
  -9   3  21       45.78       50.56      4.34 o 
  -8   3  21       76.06       87.70      4.30 o 
  -7   3  21        4.37        5.12      1.70 o 
  -6   3  21        0.72        1.41      1.08 o 
  -5   3  21       61.49       64.16      4.25 o 
  -4   3  21       12.58       15.57      2.28 o 
  -3   3  21        0.42       -1.08      1.08 o 
  -2   3  21        0.72        2.56      1.30 o 
  -1   3  21        5.83        7.46      1.91 o 
   0   3  21        3.04        4.32      1.64 o 
   1   3  21        5.30        7.18      1.95 o 
   2   3  21       17.35       14.94      2.61 o 
   3   3  21        1.24        2.27      1.86 o 
   4   3  21        1.98        1.12      1.93 o 
 -15   4  21        3.04        4.48      3.82 o 
 -14   4  21      193.00      235.61     17.62 o 
 -13   4  21        8.59       11.64      3.37 o 
 -12   4  21      110.32      116.96      7.40 o 
 -11   4  21       28.48       29.58      3.61 o 
 -10   4  21        0.50       -0.40      1.31 o 
  -9   4  21       89.88      104.20      6.44 o 
  -8   4  21      303.15      280.27      8.81 o 
  -7   4  21        0.12       -0.19      1.44 o 
  -6   4  21       29.35       28.22      3.47 o 
  -5   4  21       14.15       13.71      2.12 o 
  -4   4  21       34.65       39.25      3.78 o 
  -3   4  21       72.78       74.55      4.29 o 
  -2   4  21        8.49        7.95      1.97 o 
  -1   4  21       25.23       23.22      2.88 o 
   0   4  21        4.50        4.10      1.83 o 
   1   4  21       59.47       71.34      4.64 o 
   2   4  21      167.35      177.05      8.32 o 
   3   4  21       17.24       16.67      2.94 o 
 -14   5  21       54.96       75.10      9.94 o 
 -13   5  21       34.13       22.92      4.57 o 
 -12   5  21        0.00        1.95      3.23 o 
 -11   5  21        9.76       10.87      3.08 o 
 -10   5  21        0.11       -0.85      1.38 o 
  -9   5  21        0.28        1.94      1.62 o 
  -8   5  21      404.69      382.49     10.66 o 
  -7   5  21        1.99        2.02      1.86 o 
  -6   5  21        0.38        0.74      1.50 o 
  -5   5  21       37.36       34.66      4.41 o 
  -4   5  21      218.89      234.59      8.09 o 
  -3   5  21       26.62       22.23      5.71 o 
  -2   5  21        1.44        3.86      5.51 o 
  -1   5  21       36.70       40.21      3.67 o 
   0   5  21        8.86        8.94      2.21 o 
   1   5  21      289.02      331.20     10.52 o 
   2   5  21       32.33       25.29      4.93 o 
 -12   6  21       24.75       23.66      5.02 o 
 -11   6  21        2.26        1.89      2.12 o 
 -10   6  21        0.91        2.00      2.06 o 
  -9   6  21       87.74       93.12      6.30 o 
  -8   6  21      226.84      247.56      8.76 o 
  -7   6  21       53.49       60.06      5.08 o 
  -6   6  21        9.83        9.11      2.58 o 
  -5   6  21        6.21        6.28      2.58 o 
  -4   6  21       22.91       31.26      3.80 o 
  -3   6  21       13.30        8.29      4.15 o 
  -2   6  21        0.05       -0.35      2.07 o 
  -1   6  21        5.08        5.66      4.17 o 
   0   6  21        1.58        2.08      3.41 o 
   1   6  21       96.93      110.58     12.69 o 
 -11   7  21       13.64       15.43      5.12 o 
 -10   7  21       24.43       21.17      4.72 o 
  -9   7  21        0.10       -2.17      2.17 o 
  -8   7  21        2.91        4.36      2.25 o 
  -7   7  21        0.95        0.33      1.91 o 
  -6   7  21        0.13        2.15      1.84 o 
  -5   7  21       40.21       46.11      6.45 o 
  -4   7  21       16.80       19.58      5.22 o 
  -3   7  21       16.39       14.10      4.78 o 
  -2   7  21       40.61       40.53      7.56 o 
  -1   7  21        0.12       -1.72      3.18 o 
  -6   8  21        9.72        8.78      4.50 o 
  -5   8  21        2.91        3.89      3.66 o 
 -16   0  22       15.29       10.67      4.99 o 
 -15   0  22        4.01        4.98      4.06 o 
 -14   0  22       20.22       21.49      6.10 o 
 -13   0  22      359.04      454.08     21.62 o 
 -12   0  22        0.91       -2.27      3.55 o 
 -11   0  22       14.40       17.90      2.63 o 
 -10   0  22       85.05       84.14      4.72 o 
  -9   0  22       39.87       32.11      4.35 o 
  -8   0  22      265.49      220.36      6.27 o 
  -7   0  22       36.59       34.29      7.29 o 
  -6   0  22       14.05       15.50      2.33 o 
  -5   0  22       86.19       96.50      4.57 o 
  -4   0  22      130.41      128.86     26.31 o 
  -3   0  22     1714.59     1800.20     27.42 o 
  -2   0  22       33.03       41.69      3.69 o 
  -1   0  22       60.54       64.38      5.17 o 
   0   0  22        0.15        0.89      1.57 o 
   1   0  22       27.46       25.61      3.56 o 
   2   0  22      196.31      209.73      8.12 o 
   3   0  22       17.43       16.25      4.59 o 
   4   0  22        1.04        5.93      2.64 o 
 -16   1  22       15.38       20.90      6.37 o 
 -15   1  22        1.25        3.26      3.57 o 
 -14   1  22       57.16       76.07     10.90 o 
 -13   1  22       96.96      107.77      5.83 o 
 -12   1  22       34.44       33.52      2.85 o 
 -11   1  22       16.52       15.94      2.02 o 
 -10   1  22        0.50        0.89      1.11 o 
  -9   1  22       30.19       25.68      1.96 o 
  -8   1  22      113.94      111.27      3.69 o 
  -7   1  22        3.36        4.82      1.09 o 
  -6   1  22        5.26        3.95      2.91 o 
  -5   1  22       16.35       13.19      2.04 o 
  -4   1  22      146.80      133.37      5.74 o 
  -3   1  22      193.53      196.72      7.05 o 
  -2   1  22        0.57        0.08      1.16 o 
  -1   1  22        6.25        3.01      2.00 o 
   0   1  22        0.48       -0.25      1.98 o 
   1   1  22        5.24        3.90      1.37 o 
   2   1  22       11.66       13.38      2.03 o 
   3   1  22        4.01        2.71      1.56 o 
   4   1  22       16.24       20.46      2.97 o 
 -15   2  22       18.35       13.25      5.09 o 
 -14   2  22       38.13       40.53      5.20 o 
 -13   2  22       11.28       13.26      3.25 o 
 -12   2  22       95.48      102.31      5.43 o 
 -11   2  22        0.72        2.59      1.25 o 
 -10   2  22       88.54       88.95      4.29 o 
  -9   2  22       11.75       15.04      2.01 o 
  -8   2  22        0.00        0.61      1.42 o 
  -7   2  22        8.96        6.22      2.16 o 
  -6   2  22       31.98       36.02      3.60 o 
  -5   2  22       82.80       76.26      3.99 o 
  -4   2  22        8.78        6.18      1.67 o 
  -3   2  22       11.40       10.84      2.61 o 
  -2   2  22        0.84        1.43      1.36 o 
  -1   2  22       24.15        9.19      3.81 o 
   0   2  22       10.45        6.97      2.33 o 
   1   2  22       49.74       53.59      5.47 o 
   2   2  22        4.17        1.59      1.75 o 
   3   2  22        9.44       10.80      2.01 o 
 -15   3  22        0.55        1.03      2.22 o 
 -14   3  22       55.16       56.11      6.17 o 
 -13   3  22        3.87        3.79      2.49 o 
 -12   3  22        7.43        4.13      2.44 o 
 -11   3  22       27.48       30.76      3.61 o 
 -10   3  22       44.44       49.22      6.22 o 
  -9   3  22       34.98       39.08      3.96 o 
  -8   3  22        8.26       11.28      2.34 o 
  -7   3  22       50.35       51.32      3.78 o 
  -6   3  22       31.21       29.04      3.30 o 
  -5   3  22       18.22       18.22      2.57 o 
  -4   3  22       77.43       91.17     14.26 o 
  -3   3  22        0.07        0.42      1.33 o 
  -2   3  22        2.49        3.74      1.49 o 
  -1   3  22       10.01        5.50      2.18 o 
   0   3  22        4.20        4.81      1.67 o 
   1   3  22        5.63        2.49      1.65 o 
   2   3  22        4.88        2.41      1.96 o 
   3   3  22        0.05        1.45      1.82 o 
 -14   4  22       66.55       78.65      7.49 o 
 -13   4  22       13.34       17.61      3.88 o 
 -12   4  22        0.41        3.91      3.31 o 
 -11   4  22       11.36        6.54      2.95 o 
 -10   4  22        0.00        2.29      1.62 o 
  -9   4  22       82.56       85.34      6.87 o 
  -8   4  22        6.32        3.85      1.80 o 
  -7   4  22        0.30       -0.06      1.30 o 
  -6   4  22       22.57       17.16      5.74 o 
  -5   4  22       12.56       13.33      2.16 o 
  -4   4  22       48.44       59.25      5.96 o 
  -3   4  22      251.36      269.08     10.52 o 
  -2   4  22        0.01       -1.63      2.50 o 
  -1   4  22       11.99       12.20      2.36 o 
   0   4  22        0.20        2.59      1.96 o 
   1   4  22      153.42      158.31      6.49 o 
   2   4  22       28.97       31.96      3.65 o 
 -13   5  22      172.82      188.69      9.91 o 
 -12   5  22        8.27        1.98      8.30 o 
 -11   5  22       10.46        6.55      2.55 o 
 -10   5  22       56.81       49.83      4.62 o 
  -9   5  22        0.47        1.62      1.70 o 
  -8   5  22      685.61      673.10     14.83 o 
  -7   5  22       47.20       54.47      4.78 o 
  -6   5  22        0.17        1.45      1.67 o 
  -5   5  22        1.09        0.76      1.63 o 
  -4   5  22       51.39       55.10      4.85 o 
  -3   5  22       40.15       34.88      7.13 o 
  -2   5  22       23.84       35.01     10.01 o 
  -1   5  22       16.64       13.81      2.63 o 
   0   5  22        1.36        4.95      1.97 o 
   1   5  22       59.85       63.18      6.42 o 
 -12   6  22        0.00        1.15      2.36 o 
 -11   6  22        0.86       -0.92      2.07 o 
 -10   6  22        1.44        1.90      2.18 o 
  -9   6  22        5.38        1.53      2.48 o 
  -8   6  22      320.45      335.62     10.42 o 
  -7   6  22        1.39        1.58      1.83 o 
  -6   6  22        0.05       -1.98      1.98 o 
  -5   6  22       10.87       10.41      2.74 o 
  -4   6  22        0.01        1.84      1.91 o 
  -3   6  22      118.27      127.32      8.08 o 
  -2   6  22        0.05       -0.72      3.43 o 
  -1   6  22       12.86       14.84      5.30 o 
   0   6  22        4.71        2.53      3.83 o 
 -10   7  22        0.51       -0.93      5.43 o 
  -9   7  22        1.68        3.11      5.00 o 
  -8   7  22        5.47        4.57      2.28 o 
  -7   7  22       23.57       27.63      3.83 o 
  -6   7  22        0.44        2.27      2.06 o 
  -5   7  22        2.00        1.03      3.50 o 
  -4   7  22        0.09        2.44      3.25 o 
  -2   7  22        1.46        0.18      3.80 o 
 -15   1  23       38.95       42.67      8.43 o 
 -14   1  23        0.37        0.08      2.82 o 
 -13   1  23       14.97       19.51      3.02 o 
 -12   1  23       53.22       52.60      3.54 o 
 -11   1  23       43.89       46.91      3.34 o 
 -10   1  23        4.61        6.48      1.55 o 
  -9   1  23       15.32       14.60      1.62 o 
  -8   1  23      257.06      263.78      5.32 o 
  -7   1  23       23.74       18.78      2.16 o 
  -6   1  23       21.47       28.21      2.89 o 
  -5   1  23       12.31       18.03      3.21 o 
  -4   1  23      176.58      179.94      6.14 o 
  -3   1  23      470.31      511.29     10.77 o 
  -2   1  23        6.74        7.44      1.87 o 
  -1   1  23       18.42       19.12      2.21 o 
   0   1  23        2.68        4.87      1.61 o 
   1   1  23       80.90       84.87      3.83 o 
   2   1  23        1.41        1.81      1.62 o 
   3   1  23        0.15        1.86      1.59 o 
 -15   2  23        0.14        0.32      3.52 o 
 -14   2  23       23.06       32.96      5.78 o 
 -13   2  23        0.64       -1.34      1.84 o 
 -12   2  23       44.51       58.94      4.96 o 
 -11   2  23        0.05        2.51      1.27 o 
 -10   2  23        0.53        1.53      1.37 o 
  -9   2  23        1.74        2.82      1.25 o 
  -8   2  23      235.04      252.36      7.17 o 
  -7   2  23       30.69       23.37      2.23 o 
  -6   2  23        0.97        2.35      1.86 o 
  -5   2  23       12.89       13.09      2.10 o 
  -4   2  23        4.64        6.43      1.66 o 
  -3   2  23       79.63       77.34      6.12 o 
  -2   2  23        8.61        4.21      1.56 o 
  -1   2  23        0.13       -1.49      2.84 o 
   0   2  23       10.81       12.08      4.19 o 
   1   2  23        9.91       12.12      3.24 o 
   2   2  23        0.01        1.22      1.85 o 
   3   2  23        0.47        3.62      1.72 o 
 -15   3  23        0.54       -0.08      2.99 o 
 -14   3  23       53.65       56.84      6.39 o 
 -13   3  23      426.87      485.25     15.41 o 
 -12   3  23       10.31       10.08      3.45 o 
 -11   3  23       23.87       19.46      4.67 o 
 -10   3  23        2.50        3.38      1.63 o 
  -9   3  23        4.73        4.64      1.85 o 
  -8   3  23       17.30       24.62      3.49 o 
  -7   3  23        5.14        7.50      1.78 o 
  -6   3  23        3.21        1.81      1.65 o 
  -5   3  23        0.41       -0.13      1.17 o 
  -4   3  23       17.62       14.47      2.28 o 
  -3   3  23       91.88       93.94      4.76 o 
  -2   3  23        0.01       -0.26      2.48 o 
  -1   3  23        8.82        7.00      1.98 o 
   0   3  23        7.22       11.11      2.35 o 
   1   3  23       26.43       26.20      3.36 o 
   2   3  23       82.60       83.47      7.44 o 
 -14   4  23       36.22       43.26      7.60 o 
 -13   4  23      109.00      132.07     18.12 o 
 -12   4  23       36.08       34.34      5.08 o 
 -11   4  23        0.30       -0.41      1.71 o 
 -10   4  23        0.83        2.67      1.78 o 
  -9   4  23        6.74        8.47      2.31 o 
  -8   4  23       22.84       21.07      3.19 o 
  -7   4  23        0.36        0.47      2.68 o 
  -6   4  23       17.01       15.24      2.71 o 
  -5   4  23        0.14        0.59      1.57 o 
  -4   4  23        4.63        1.03      4.15 o 
  -3   4  23      310.05      319.98      8.75 o 
  -2   4  23        4.63        5.90      1.93 o 
  -1   4  23       10.00        5.21      1.98 o 
   0   4  23       22.02       17.13      2.80 o 
   1   4  23       40.18       36.03      3.88 o 
 -13   5  23       17.26       18.33      5.66 o 
 -12   5  23        2.22        1.26      2.11 o 
 -11   5  23        0.24        1.91      1.94 o 
 -10   5  23        0.08        2.25      2.50 o 
  -9   5  23        1.25        1.49      1.81 o 
  -8   5  23       17.47       20.75      3.34 o 
  -7   5  23       14.82       13.12      2.74 o 
  -6   5  23        2.79        4.13      1.97 o 
  -5   5  23        0.02        0.54      1.68 o 
  -4   5  23       12.06        8.05      2.88 o 
  -3   5  23        0.01       -0.27      3.33 o 
  -2   5  23        0.58        3.10      5.23 o 
  -1   5  23       13.58       14.14      2.73 o 
   0   5  23       31.93       41.30      4.07 o 
 -11   6  23        0.66       -2.17      3.72 o 
 -10   6  23        1.84        2.91      2.85 o 
  -9   6  23        3.87        6.97      2.33 o 
  -8   6  23      107.82      106.15      6.62 o 
  -7   6  23       79.09       61.70      5.77 o 
  -6   6  23       11.81       10.18      2.79 o 
  -5   6  23       15.58       16.64      5.14 o 
  -4   6  23        0.23        3.26      4.29 o 
  -3   6  23       26.53       26.75      4.87 o 
  -1   6  23       26.50       44.03      8.40 o 
  -8   7  23       13.60        9.71      2.87 o 
  -7   7  23      143.55      157.09      7.42 o 
  -6   7  23        0.54       -0.71      1.82 o 
  -5   7  23       21.22       27.23      6.50 o 
  -4   7  23        1.64        3.03      3.86 o 
 -15   0  24        1.92        1.05      3.39 o 
 -14   0  24        0.13       -0.29      3.00 o 
 -13   0  24        8.27        7.38      2.86 o 
 -12   0  24        4.05        3.82      2.90 o 
 -11   0  24        0.30       -1.49      1.64 o 
 -10   0  24        4.50        3.63      2.13 o 
  -9   0  24        1.08        0.34      1.23 o 
  -8   0  24       76.35       74.96      4.60 o 
  -7   0  24       10.69        8.94      2.13 o 
  -6   0  24        2.87        2.25      1.87 o 
  -5   0  24       33.72       25.45      5.51 o 
  -3   0  24      412.70      445.99     14.35 o 
  -2   0  24        2.21        0.50      1.66 o 
  -1   0  24        3.31        2.41      2.06 o 
   0   0  24       79.13       97.48      9.66 o 
   1   0  24       78.74       71.28      5.24 o 
   2   0  24       21.32       17.71      3.45 o 
 -15   1  24        0.33        0.11      3.27 o 
 -14   1  24        6.47        7.94      4.33 o 
 -13   1  24       41.44       47.16      3.53 o 
 -12   1  24       24.20       17.72      2.69 o 
 -11   1  24        2.23        4.33      1.49 o 
 -10   1  24       10.19        7.71      1.76 o 
  -9   1  24       33.56       31.60      2.28 o 
  -8   1  24       35.62       36.23      2.39 o 
  -7   1  24        8.90        6.42      2.48 o 
  -6   1  24       48.94       49.57      3.84 o 
  -5   1  24        0.09       -0.20      1.25 o 
  -4   1  24      179.24      186.43      6.29 o 
  -3   1  24       47.71       43.15      5.51 o 
  -2   1  24       71.41       76.05      4.52 o 
  -1   1  24       91.80       94.78      4.92 o 
   0   1  24        0.10        1.40      1.34 o 
   1   1  24        9.77       12.85      2.02 o 
   2   1  24       32.46       38.90     10.48 o 
 -15   2  24        0.08       -1.35      3.20 o 
 -14   2  24       15.99       12.76      3.62 o 
 -13   2  24      777.91      882.47     21.34 o 
 -12   2  24       15.78       18.11      3.11 o 
 -11   2  24        5.97        3.32      1.85 o 
 -10   2  24       48.49       52.16      2.90 o 
  -9   2  24        2.76        1.61      1.25 o 
  -8   2  24       34.87       47.23      3.80 o 
  -7   2  24       75.20       74.92      4.44 o 
  -6   2  24        5.44        4.42      3.62 o 
  -5   2  24       12.40       15.41      2.33 o 
  -4   2  24        0.00        0.50      1.31 o 
  -3   2  24       62.06       54.17     13.48 o 
  -2   2  24       69.81       60.89      6.80 o 
  -1   2  24        0.27        0.69      1.52 o 
   0   2  24        6.71        6.13      1.97 o 
   1   2  24        0.62        0.72      1.61 o 
   2   2  24        3.82        6.25      1.95 o 
 -14   3  24        0.28       -1.36      1.92 o 
 -13   3  24       80.92      109.44      8.67 o 
 -12   3  24        0.29        0.30      1.60 o 
 -11   3  24        0.10        0.68      1.93 o 
 -10   3  24        0.28       -1.34      1.34 o 
  -9   3  24       16.13       12.93      3.30 o 
  -8   3  24      253.19      269.07     11.37 o 
  -7   3  24       12.17       11.31      2.32 o 
  -6   3  24        7.71       12.55      3.24 o 
  -5   3  24       19.03       12.06      5.04 o 
  -4   3  24        0.69       -0.49      2.07 o 
  -3   3  24        4.68        8.81      2.05 o 
  -2   3  24       11.90        8.90      3.00 o 
  -1   3  24        6.40        3.06      2.21 o 
   0   3  24        7.66        5.64      2.07 o 
   1   3  24        3.61        6.77      2.67 o 
 -13   4  24       28.23       30.74      4.95 o 
 -12   4  24        5.90        1.79      2.28 o 
 -11   4  24       31.04       33.60      4.04 o 
 -10   4  24       14.03       13.16      2.81 o 
  -9   4  24        1.28        0.55      1.56 o 
  -8   4  24       43.61       46.82      4.57 o 
  -7   4  24        3.36        5.00      1.95 o 
  -6   4  24        1.20       -0.32      1.63 o 
  -5   4  24       23.02       25.41      4.36 o 
  -4   4  24       58.58       56.21      4.42 o 
  -3   4  24        0.81        1.22      1.53 o 
  -2   4  24        0.03        0.36      2.87 o 
  -1   4  24        5.18        2.51      1.95 o 
   0   4  24        4.16        7.57      4.73 o 
 -12   5  24        0.87       -0.37      2.13 o 
 -11   5  24       28.17       10.35      5.52 o 
 -10   5  24        0.01       -0.41      1.65 o 
  -9   5  24       81.72       92.50      6.46 o 
  -8   5  24       90.90       74.39      5.83 o 
  -7   5  24       72.24       84.35      9.73 o 
  -6   5  24       51.09       53.22      6.48 o 
  -5   5  24        0.06        0.55      2.54 o 
  -4   5  24       21.19       28.82      5.43 o 
  -3   5  24       38.56       38.10      8.07 o 
  -2   5  24       27.81       32.40      7.56 o 
  -1   5  24       34.87       34.81      7.36 o 
 -10   6  24        4.63        4.24      2.34 o 
  -9   6  24       92.26       87.67      6.47 o 
  -8   6  24       63.03       77.91      6.17 o 
  -7   6  24      108.24      117.16      6.74 o 
  -6   6  24       29.73       30.37      4.03 o 
  -5   6  24        4.49        3.60      2.25 o 
  -4   6  24       16.58       13.14      6.66 o 
  -3   6  24        2.97        0.73      2.82 o 
 -15   1  25        4.98        2.70      4.29 o 
 -14   1  25        3.09       12.67      5.31 o 
 -13   1  25       18.61       20.22      2.49 o 
 -12   1  25       57.93       70.42      4.27 o 
 -11   1  25       35.23       31.38      2.95 o 
 -10   1  25       18.85       12.11      2.37 o 
  -9   1  25       22.96       21.94      2.21 o 
  -8   1  25       35.99       34.32      2.43 o 
  -7   1  25        3.13       -1.37      1.37 o 
  -6   1  25       32.96       35.47      3.42 o 
  -5   1  25      113.50      122.08      8.16 o 
  -4   1  25      115.71      122.97      7.20 o 
  -3   1  25      153.64      130.64      5.62 o 
  -2   1  25       45.39       52.22      3.09 o 
  -1   1  25       48.67       61.03      4.00 o 
   0   1  25        0.61        1.88      1.42 o 
   1   1  25       10.03       10.46      2.10 o 
 -14   2  25        1.77       -0.21      2.18 o 
 -13   2  25      176.22      181.59      8.95 o 
 -12   2  25        5.62        5.61      2.42 o 
 -11   2  25        4.71        6.27      1.68 o 
 -10   2  25        2.25        1.31      1.21 o 
  -9   2  25       31.32       30.81      2.91 o 
  -8   2  25       13.90        7.21      2.43 o 
  -7   2  25       70.50       66.78      7.27 o 
  -6   2  25        0.02        2.37      3.29 o 
  -5   2  25        4.46        1.84      2.15 o 
  -4   2  25        0.73       -1.54      1.54 o 
  -3   2  25      269.78      277.38     12.24 o 
  -2   2  25        0.11        0.94      3.48 o 
  -1   2  25        0.09        0.34      2.85 o 
   0   2  25        0.84        1.06      1.93 o 
   1   2  25        4.67        3.54      2.45 o 
 -14   3  25       14.70       17.93      5.41 o 
 -13   3  25       35.10       30.67      5.20 o 
 -12   3  25      133.77      136.41      6.78 o 
 -11   3  25       17.05       12.57      2.73 o 
 -10   3  25        0.96        1.55      2.10 o 
  -9   3  25       10.23       13.22      2.87 o 
  -8   3  25        0.08        0.84      1.38 o 
  -7   3  25        2.28        3.87      2.22 o 
  -6   3  25        0.47       -1.62      1.91 o 
  -5   3  25        5.76        2.60      1.92 o 
  -4   3  25       85.38       90.91      5.09 o 
  -3   3  25        0.69       -0.76      1.48 o 
  -2   3  25       57.58       54.88      4.49 o 
  -1   3  25       10.85       10.89      2.52 o 
   0   3  25        2.08       -1.26      1.61 o 
 -13   4  25       24.14       24.80      6.21 o 
 -12   4  25        8.22        4.41      4.06 o 
 -11   4  25        0.86        3.57      1.92 o 
 -10   4  25        9.09        7.74      2.33 o 
  -9   4  25        0.08       -1.44      1.44 o 
  -8   4  25       31.34       25.25      6.73 o 
  -7   4  25       20.58       15.03      2.94 o 
  -6   4  25       20.20       17.55      3.97 o 
  -5   4  25        0.52        5.38      4.00 o 
  -4   4  25      203.41      232.91     11.02 o 
  -3   4  25        3.07        4.76      2.37 o 
  -2   4  25       36.59       49.12      4.29 o 
  -1   4  25       13.44       13.51      2.72 o 
 -12   5  25        0.00       -0.19      3.49 o 
 -11   5  25        0.00        0.23      1.87 o 
 -10   5  25       13.86       12.71      2.89 o 
  -9   5  25        4.60        3.23      2.25 o 
  -8   5  25       58.60       60.94      5.44 o 
  -7   5  25        9.88        8.68      2.61 o 
  -6   5  25        0.89       -0.34      1.82 o 
  -5   5  25       23.30       12.23      3.71 o 
  -4   5  25        0.16        3.25      2.80 o 
  -3   5  25       51.90       59.04      9.61 o 
  -2   5  25       17.76       17.59      6.64 o 
  -9   6  25        0.68        4.29      2.75 o 
  -8   6  25       33.31       18.69      3.52 o 
  -7   6  25        3.26        2.32      2.21 o 
  -6   6  25        1.18        1.71      2.15 o 
  -5   6  25        0.16       -1.02      2.45 o 
 -14   0  26        0.49        3.22      3.93 o 
 -13   0  26      132.64      131.00      8.51 o 
 -12   0  26      107.04      136.02      8.35 o 
 -11   0  26        7.39       11.76      3.30 o 
 -10   0  26       11.86        6.89      5.17 o 
  -9   0  26        0.40        1.80      2.61 o 
  -8   0  26        0.09        0.85      6.05 o 
  -7   0  26        6.56        4.89      4.39 o 
  -6   0  26        0.75       -0.40      1.76 o 
  -5   0  26       38.30       28.04      4.71 o 
  -4   0  26       14.39        5.54      4.80 o 
  -3   0  26       60.97       63.28      4.71 o 
  -2   0  26        0.67        1.76      1.86 o 
  -1   0  26        0.05        3.90      2.68 o 
   0   0  26        7.62       12.53      3.53 o 
 -14   1  26       10.64        4.19      4.00 o 
 -13   1  26       29.67       26.20      2.84 o 
 -12   1  26      139.16      162.79      5.61 o 
 -11   1  26       22.49       22.48      3.03 o 
 -10   1  26        1.20        1.47      1.46 o 
  -9   1  26        8.60        5.24      1.45 o 
  -8   1  26       15.12       13.75      2.55 o 
  -7   1  26       19.69       20.14      2.25 o 
  -6   1  26       39.41       40.88      6.01 o 
  -5   1  26        1.57        0.10      1.53 o 
  -4   1  26       37.29       42.06      3.79 o 
  -3   1  26      185.14      166.05      6.68 o 
  -2   1  26        0.25        4.17      1.45 o 
  -1   1  26        3.14        2.47      2.06 o 
   0   1  26       10.13       12.27      2.43 o 
 -14   2  26       53.42       60.89      6.58 o 
 -13   2  26       65.19       81.97      6.17 o 
 -12   2  26       95.40      114.99      6.56 o 
 -11   2  26       35.31       38.87      3.68 o 
 -10   2  26        0.06        0.81      1.36 o 
  -9   2  26        7.66       11.05      2.36 o 
  -8   2  26       94.64       96.45      5.99 o 
  -7   2  26        2.06        1.14      1.43 o 
  -6   2  26       19.61       19.17      5.02 o 
  -5   2  26        0.34        1.24      1.29 o 
  -4   2  26      106.78      101.15      8.06 o 
  -3   2  26      779.81      827.34     25.66 o 
  -2   2  26       12.98       15.57      2.81 o 
  -1   2  26        0.29        2.76      1.80 o 
   0   2  26        1.28       -1.25      2.03 o 
 -13   3  26        5.89        4.83      2.74 o 
 -12   3  26        2.22       -0.07      2.46 o 
 -11   3  26        2.97        3.43      2.05 o 
 -10   3  26       26.48       24.05      3.54 o 
  -9   3  26       32.58       30.29      5.01 o 
  -8   3  26      100.05      102.63      5.32 o 
  -7   3  26        9.63        8.84      2.51 o 
  -6   3  26       58.17       57.21      6.48 o 
  -5   3  26        1.08       -2.95      3.29 o 
  -4   3  26       14.41       20.85      2.96 o 
  -3   3  26        0.22        1.79      2.67 o 
  -2   3  26       19.21       28.02      5.60 o 
  -1   3  26        7.24        2.08      2.90 o 
 -12   4  26        6.47        6.61      4.20 o 
 -11   4  26       10.06       13.01      3.01 o 
 -10   4  26        2.35        3.96      2.52 o 
  -9   4  26       16.32       12.30      2.93 o 
  -8   4  26       17.68       10.35      3.10 o 
  -7   4  26       41.68       40.01      5.90 o 
  -6   4  26        0.43        2.00      2.55 o 
  -5   4  26        1.76        4.89      4.06 o 
  -4   4  26        2.94        1.47      2.62 o 
  -3   4  26       21.67       24.32      4.31 o 
  -2   4  26        8.32        4.40      2.38 o 
 -10   5  26        1.24        4.73      2.76 o 
  -9   5  26        3.61        0.36      1.85 o 
  -8   5  26       14.03       25.98      3.84 o 
  -7   5  26        5.80        5.91      2.64 o 
  -6   5  26        7.91        4.76      3.14 o 
  -5   5  26        5.60        6.52      3.54 o 
  -4   5  26       18.85       23.89      4.74 o 
 -13   1  27      149.83      167.76      6.48 o 
 -12   1  27       14.89       14.78      3.11 o 
 -11   1  27        0.70       -0.03      1.56 o 
 -10   1  27        1.11        0.43      1.57 o 
  -9   1  27        3.64        1.70      1.27 o 
  -8   1  27       11.64       12.19      3.71 o 
  -7   1  27        0.27        0.57      1.42 o 
  -6   1  27       10.17       13.49      2.12 o 
  -5   1  27       13.23       20.87      7.58 o 
  -4   1  27        0.00        1.01      1.78 o 
  -3   1  27       12.52        9.53      3.23 o 
  -2   1  27       10.70        9.24      3.12 o 
  -1   1  27        3.34        2.23      1.77 o 
 -13   2  27      107.73      118.40      7.21 o 
 -12   2  27       26.28       23.55      3.78 o 
 -11   2  27        0.86        1.76      2.25 o 
 -10   2  27        2.57        0.77      1.36 o 
  -9   2  27        6.86        7.11      2.64 o 
  -8   2  27      268.63      270.86      9.82 o 
  -7   2  27        2.69        1.23      1.70 o 
  -6   2  27       23.34       25.90      3.24 o 
  -5   2  27        3.08        1.40      1.86 o 
  -4   2  27       81.76       96.90      5.49 o 
  -3   2  27        9.31       11.47      2.72 o 
  -2   2  27      147.22      171.93      7.07 o 
 -12   3  27       10.12        6.85      2.41 o 
 -11   3  27        0.47        1.47      2.05 o 
 -10   3  27        0.67       -0.17      1.70 o 
  -9   3  27        1.90        1.43      2.43 o 
  -8   3  27        4.55        2.54      2.50 o 
  -7   3  27        4.67        8.19      2.43 o 
  -6   3  27        2.02       -0.60      2.71 o 
  -5   3  27        9.43       10.43      2.34 o 
  -4   3  27        3.23        2.54      2.27 o 
  -3   3  27      315.63      309.60      9.45 o 
  -2   3  27       26.30       23.19      4.45 o 
 -11   4  27        0.03        0.03      3.46 o 
 -10   4  27       16.31       11.88      2.82 o 
  -9   4  27        0.25       -1.56      1.56 o 
  -8   4  27       52.77       52.96      7.94 o 
  -7   4  27       22.29        8.96      4.28 o 
  -6   4  27       32.85       40.02      6.04 o 
  -5   4  27        1.10        0.74      4.97 o 
  -4   4  27       25.90       21.27     10.26 o 
  -8   5  27       13.39       13.55      5.02 o 
 -13   0  28      368.33      453.54     32.43 o 
 -12   0  28       16.95       15.79      4.42 o 
 -11   0  28        4.37        4.14      5.63 o 
 -10   0  28       38.34       46.51      6.04 o 
  -9   0  28        0.15        2.95      1.67 o 
  -8   0  28      160.63      178.74     10.16 o 
  -7   0  28        0.58       -3.30      3.99 o 
  -6   0  28       12.50       16.92      3.08 o 
  -5   0  28        8.63        3.11      2.23 o 
  -4   0  28       48.86       44.24      4.72 o 
  -3   0  28        5.27       10.85      2.78 o 
  -2   0  28        2.03        2.32      2.40 o 
 -13   1  28      181.40      252.01      9.56 o 
 -12   1  28        8.31        5.48      2.12 o 
 -11   1  28        4.20        4.58      2.00 o 
 -10   1  28       14.33       14.02      2.69 o 
  -9   1  28       15.28       12.10      2.52 o 
  -8   1  28       22.99       26.75      2.42 o 
  -7   1  28        1.15       -0.79      1.33 o 
  -6   1  28        0.04        2.67      3.40 o 
  -5   1  28       28.98       26.46      2.61 o 
  -4   1  28        0.85        3.61      1.52 o 
  -3   1  28      156.41      153.07      7.01 o 
 -12   2  28       24.55       24.03      3.89 o 
 -11   2  28        9.33        8.10      3.44 o 
 -10   2  28        4.89        2.72      1.84 o 
  -9   2  28       10.76        9.62      2.46 o 
  -8   2  28       51.52       66.62      5.97 o 
  -7   2  28        6.89        5.91      3.34 o 
  -6   2  28        9.06        7.28      3.13 o 
  -5   2  28        5.39        6.24      2.30 o 
  -4   2  28       35.76       33.27      3.80 o 
  -3   2  28       30.25       35.23      4.38 o 
 -11   3  28        0.14        0.94      3.42 o 
 -10   3  28        4.90        2.39      3.43 o 
  -9   3  28        0.77        0.16      2.37 o 
  -8   3  28        4.78        1.81      2.65 o 
  -7   3  28       95.93      121.31     13.25 o 
  -6   3  28        1.12        1.15      2.96 o 
  -5   3  28        0.06        2.01      1.82 o 
  -4   3  28       25.35       25.61      3.96 o 
  -9   4  28        6.40        4.84      3.86 o 
 -12   1  29      309.80      366.63     19.71 o 
 -11   1  29       27.94       36.32      6.34 o 
 -10   1  29        2.71        5.03      2.22 o 
  -9   1  29        4.74        4.44      1.63 o 
  -8   1  29        3.77       -1.45      2.52 o 
  -7   1  29       41.19       39.94      4.41 o 
  -6   1  29        4.67        8.62      2.04 o 
  -5   1  29        0.94        0.90      1.40 o 
  -4   1  29       32.55       31.06      3.40 o 
 -10   2  29        0.86        1.21      1.86 o 
  -9   2  29        3.45       -0.64      1.59 o 
  -8   2  29       22.97       21.22      4.00 o 
  -7   2  29       30.13       16.39      2.97 o 
  -6   2  29       16.91       10.04      4.07 o 
  -5   2  29        4.12       17.55      6.28 o 
  -7   3  29        5.83       16.11      5.60 o 
 -10   0  30       12.85       17.05      6.18 o 
  -9   0  30        0.04        0.64      1.66 o 
  -8   0  30       10.02       23.88      6.91 o 
  -7   0  30       75.18       89.66      6.65 o 
  -9   1  30        4.34        5.72      2.24 o 
  -8   1  30        0.33       -0.31      1.46 o 
  -7   1  30        0.01        3.23      1.46 o 
                                                 
